# Supplementary material for: Ebolavirus is evolving but not changing: No evidence for functional change in EBOV from 1976 to the 2014 outbreak
Source: Virology. 2015 Aug;482:202–7. doi: 10.1016/j.virol.2015.03.029 (PMC4503884; doi:10.1016/j.virol.2015.03.029)
Supplement: Supplementary file 1 — Supplementary data [file mmc1.xlsx]

## Sheet: GP
	SLAC
Codon	dN	dS	dN/dS
1	0	0	Undefined
2	0	2.46215	0
3	1.22274	2.49619	0.489843
4	0	0	Undefined
5	0	0	Undefined
6	0	0	Undefined
7	0	0	Undefined
8	0	0	Undefined
9	0	0	Undefined
10	0	0	Undefined
11	0	0	Undefined
12	0	0	Undefined
13	0	0	Undefined
14	0	0	Undefined
15	0	0	Undefined
16	0	0	Undefined
17	0	0	Undefined
18	0	0	Undefined
19	0	0	Undefined
20	0	0	Undefined
21	0	0	Undefined
22	0	0	Undefined
23	0	0	Undefined
24	0	0	Undefined
25	0	0	Undefined
26	0	0	Undefined
27	0	0	Undefined
28	0	0	Undefined
29	0	0	Undefined
30	0	0	Undefined
31	0	0	Undefined
32	0	2.46215	0
33	0	0	Undefined
34	0	2.46215	0
35	0	0	Undefined
36	0	0	Undefined
37	0	2.46215	0
38	0	0	Undefined
39	0	0	Undefined
40	0	0	Undefined
41	0	2.85815	0
42	0	0	Undefined
43	0	0	Undefined
44	0	2.72055	0
45	0	0	Undefined
46	1.15132	0	Undefined
47	1.21865	0	Undefined
48	0	0	Undefined
49	0	0	Undefined
50	0	0	Undefined
51	0	1.32271	0
52	0	0	Undefined
53	0	2.85815	0
54	0	0	Undefined
55	0	0	Undefined
56	0	0	Undefined
57	0	0	Undefined
58	0	0	Undefined
59	0	0	Undefined
60	0	2.46215	0
61	0	0	Undefined
62	0	0	Undefined
63	0	0	Undefined
64	0	0	Undefined
65	0	0	Undefined
66	0	0	Undefined
67	0	0	Undefined
68	0	0	Undefined
69	0	0	Undefined
70	0	0	Undefined
71	0	2.78874	0
72	0	0	Undefined
73	0	0	Undefined
74	0	0	Undefined
75	0	0	Undefined
76	0	0	Undefined
77	0	0	Undefined
78	0	2.85815	0
79	0	0	Undefined
80	0	0	Undefined
81	0	0	Undefined
82	1.23107	2.46215	0.499998
83	0	0	Undefined
84	0	0	Undefined
85	0	0	Undefined
86	0	0	Undefined
87	0	0	Undefined
88	0	0	Undefined
89	0	0	Undefined
90	0	0	Undefined
91	0	0	Undefined
92	0	0	Undefined
93	0	2.46215	0
94	0	0	Undefined
95	0	2.71249	0
96	0	0	Undefined
97	0	0	Undefined
98	0	0	Undefined
99	0	0	Undefined
100	0	0	Undefined
101	0	0	Undefined
102	0	0	Undefined
103	0	0	Undefined
104	0	0	Undefined
105	0	0	Undefined
106	0	0	Undefined
107	0	0	Undefined
108	0	0	Undefined
109	0	0	Undefined
110	0	0	Undefined
111	0	0	Undefined
112	0	0	Undefined
113	0	0	Undefined
114	0	0	Undefined
115	0	0	Undefined
116	0	0	Undefined
117	0	0	Undefined
118	0	0	Undefined
119	0	0	Undefined
120	0	0	Undefined
121	0	0	Undefined
122	0	0	Undefined
123	0	0	Undefined
124	0	0	Undefined
125	0	0	Undefined
126	0	0	Undefined
127	0	0	Undefined
128	0	0	Undefined
129	0	0	Undefined
130	0	0	Undefined
131	0	0	Undefined
132	0	0	Undefined
133	0	0	Undefined
134	0	0	Undefined
135	0	0	Undefined
136	0	0	Undefined
137	0	0	Undefined
138	0	0	Undefined
139	0	0	Undefined
140	0	0	Undefined
141	0	0	Undefined
142	0	0	Undefined
143	0	0	Undefined
144	0	2.46215	0
145	0	0	Undefined
146	0	2.46215	0
147	0	0	Undefined
148	0	0	Undefined
149	0	0	Undefined
150	0	0	Undefined
151	0	0	Undefined
152	0	0	Undefined
153	0	0	Undefined
154	0	2.85815	0
155	0	0	Undefined
156	0	0	Undefined
157	0	0	Undefined
158	0	0	Undefined
159	0	0	Undefined
160	0	0	Undefined
161	0	0	Undefined
162	0	0	Undefined
163	0	2.85815	0
164	0	0	Undefined
165	0	0	Undefined
166	0	0	Undefined
167	0	0	Undefined
168	0	0	Undefined
169	0	0	Undefined
170	0	2.62031	0
171	0	0	Undefined
172	0	0	Undefined
173	0	2.46215	0
174	0	0	Undefined
175	0	0	Undefined
176	0	0	Undefined
177	0	0	Undefined
178	0	0	Undefined
179	0	0	Undefined
180	0	0	Undefined
181	0	2.46215	0
182	0	0	Undefined
183	0	0	Undefined
184	0	0	Undefined
185	0	0	Undefined
186	0	0	Undefined
187	0	0	Undefined
188	0	0	Undefined
189	0	0	Undefined
190	0	0	Undefined
191	0	0	Undefined
192	0	2.85815	0
193	0	0	Undefined
194	0	0	Undefined
195	0	0	Undefined
196	0	0	Undefined
197	0	0	Undefined
198	0	2.46215	0
199	0	0	Undefined
200	0	0	Undefined
201	0	0	Undefined
202	0	0	Undefined
203	0	0	Undefined
204	0	0	Undefined
205	0	0	Undefined
206	0	0	Undefined
207	0	0	Undefined
208	0	0	Undefined
209	0	0	Undefined
210	0	4.9243	0
211	0	0	Undefined
212	0	0	Undefined
213	0	2.85815	0
214	0	0	Undefined
215	0	0	Undefined
216	0	0	Undefined
217	0	0	Undefined
218	0	0	Undefined
219	1.22976	0	Undefined
220	0	0	Undefined
221	0	2.7034	0
222	0	0	Undefined
223	0	0	Undefined
224	0	2.46215	0
225	0	0	Undefined
226	0	0	Undefined
227	0	2.46215	0
228	0	0	Undefined
229	0	0	Undefined
230	0	2.46215	0
231	0	0	Undefined
232	0	2.85815	0
233	0	0	Undefined
234	0	0	Undefined
235	0	0	Undefined
236	0	0	Undefined
237	0	0	Undefined
238	0	0	Undefined
239	0	0	Undefined
240	0	0	Undefined
241	0	0	Undefined
242	0	0	Undefined
243	0	0	Undefined
244	0	0	Undefined
245	0	0	Undefined
246	0	0	Undefined
247	0	0	Undefined
248	0	0	Undefined
249	0	2.46215	0
250	0	0	Undefined
251	0	0	Undefined
252	0	0	Undefined
253	0	1.33702	0
254	0	0	Undefined
255	0	0	Undefined
256	0	0	Undefined
257	0	0	Undefined
258	0	0	Undefined
259	0	0	Undefined
260	0	0	Undefined
261	0	0	Undefined
262	1.23107	0	Undefined
263	0	0	Undefined
264	0	0	Undefined
265	0	2.78874	0
266	0	0	Undefined
267	0	0	Undefined
268	0	2.85815	0
269	0	0	Undefined
270	0	0	Undefined
271	0	0	Undefined
272	0	0	Undefined
273	0	0	Undefined
274	0	0	Undefined
275	0	0	Undefined
276	0	2.71494	0
277	0	0	Undefined
278	0	0	Undefined
279	0	0	Undefined
280	0	0	Undefined
281	0	0	Undefined
282	0	0	Undefined
283	0	0	Undefined
284	0	0	Undefined
285	0	0	Undefined
286	0	0	Undefined
287	0	0	Undefined
288	0	0	Undefined
289	0	0	Undefined
290	0	0	Undefined
291	2.07999	0	Undefined
292	0	0	Undefined
293	0	0	Undefined
294	0	0	Undefined
295	0	0	Undefined
296	0	0	Undefined
297	0	0	Undefined
298	0	0	Undefined
299	0	0	Undefined
300	0	0	Undefined
301	0	0	Undefined
302	0	0	Undefined
303	0	0	Undefined
304	0	0	Undefined
305	0	0	Undefined
306	0	0	Undefined
307	0	0	Undefined
308	0	0	Undefined
309	0	0	Undefined
310	1.23107	0	Undefined
311	0	0	Undefined
312	0	0	Undefined
313	0	0	Undefined
314	1.25403	0	Undefined
315	1.23107	0	Undefined
316	0	0	Undefined
317	1.15132	0	Undefined
318	1.20076	0	Undefined
319	0	0	Undefined
320	0	0	Undefined
321	0	0	Undefined
322	0	0	Undefined
323	0	0	Undefined
324	0	0	Undefined
325	0	0	Undefined
326	0	0	Undefined
327	0	0	Undefined
328	0	0	Undefined
329	0	0	Undefined
330	0	0	Undefined
331	2.42094	0	Undefined
332	0	0	Undefined
333	1.16842	0	Undefined
334	0	0	Undefined
335	0	0	Undefined
336	1.22814	0	Undefined
337	0	0	Undefined
338	0	0	Undefined
339	0	0	Undefined
340	0	0	Undefined
341	0	0	Undefined
342	0.867987	0	Undefined
343	0	0	Undefined
344	0	0	Undefined
345	0	0	Undefined
346	0	0	Undefined
347	0	0	Undefined
348	0	0	Undefined
349	0	0	Undefined
350	0	0	Undefined
351	0	0	Undefined
352	0	0	Undefined
353	0	0	Undefined
354	0	0	Undefined
355	1.15132	0	Undefined
356	0	0	Undefined
357	0	0	Undefined
358	0	0	Undefined
359	1.18735	0	Undefined
360	0	0	Undefined
361	0	0	Undefined
362	0	0	Undefined
363	0	0	Undefined
364	0	0	Undefined
365	0	1.32271	0
366	1.11955	0	Undefined
367	0	0	Undefined
368	1.23107	0	Undefined
369	0	0	Undefined
370	0	0	Undefined
371	0	0	Undefined
372	0	0	Undefined
373	0	0	Undefined
374	0	0	Undefined
375	1.93044	3.4078	0.566477
376	2.04041	0	Undefined
377	2.55007	2.55007	1
378	1.27504	2.55007	0.500002
379	1.25555	0	Undefined
380	0	0	Undefined
381	0	0	Undefined
382	1.27504	0	Undefined
383	0.154642	0	Undefined
384	1.37499	0	Undefined
385	0	0	Undefined
386	0	0	Undefined
387	0	0	Undefined
388	0	2.50555	0
389	1.16363	2.85815	0.407127
390	0	0	Undefined
391	0	0	Undefined
392	0	0	Undefined
393	0	2.46215	0
394	0	0	Undefined
395	0	0	Undefined
396	0	0	Undefined
397	0	0	Undefined
398	1.20076	0	Undefined
399	0	0	Undefined
400	0	0	Undefined
401	0	0	Undefined
402	0	0	Undefined
403	0	0	Undefined
404	0	0	Undefined
405	1.18947	0	Undefined
406	0	0	Undefined
407	0	0	Undefined
408	0	2.85815	0
409	0	2.46215	0
410	0	0	Undefined
411	1.23107	0	Undefined
412	0	0	Undefined
413	0	0	Undefined
414	1.16155	0	Undefined
415	0	0	Undefined
416	0	0	Undefined
417	1.23107	0	Undefined
418	0	0	Undefined
419	0	0	Undefined
420	0	0	Undefined
421	0	0	Undefined
422	1.23107	2.46215	0.499998
423	0	0	Undefined
424	0	0	Undefined
425	0	0	Undefined
426	0	0	Undefined
427	0	0	Undefined
428	0	0	Undefined
429	1.2173	0	Undefined
430	4.68895	1.06367	4.40828
431	0	0	Undefined
432	0	0	Undefined
433	0	0	Undefined
434	0	0	Undefined
435	1.22274	0	Undefined
436	0	0	Undefined
437	0	0	Undefined
438	0	2.85815	0
439	0	0	Undefined
440	1.16413	2.78211	0.418434
441	1.23107	2.46215	0.499998
442	0	0	Undefined
443	2.45926	0	Undefined
444	0	0	Undefined
445	0	0	Undefined
446	1.23107	0	Undefined
447	0	0	Undefined
448	0	0	Undefined
449	0	2.46215	0
450	0	0	Undefined
451	0	2.85815	0
452	0	0	Undefined
453	1.78658	0	Undefined
454	0	0	Undefined
455	1.18877	0	Undefined
456	0	0	Undefined
457	0	0	Undefined
458	0	2.46215	0
459	0	0	Undefined
460	0	0	Undefined
461	0	0	Undefined
462	0	0	Undefined
463	0	0	Undefined
464	0	0	Undefined
465	0	0	Undefined
466	0	0	Undefined
467	0	0	Undefined
468	0	0	Undefined
469	0	0	Undefined
470	0	0	Undefined
471	0	0	Undefined
472	0	0	Undefined
473	0	0	Undefined
474	1.23107	0	Undefined
475	1.16842	0	Undefined
476	0	0	Undefined
477	0	0	Undefined
478	0	0	Undefined
479	0	1.32271	0
480	0	0	Undefined
481	0	1.40689	0
482	0	0	Undefined
483	1.23107	0	Undefined
484	0	0	Undefined
485	0	0	Undefined
486	0	0	Undefined
487	0	0	Undefined
488	0	0	Undefined
489	0	2.46215	0
490	0	0	Undefined
491	0	2.46215	0
492	0	0	Undefined
493	0	0	Undefined
494	0	0	Undefined
495	0	0	Undefined
496	0	0	Undefined
497	0	2.60338	0
498	0	2.60334	0
499	1.23107	0	Undefined
500	0	0	Undefined
501	0	0	Undefined
502	0	0	Undefined
503	1.23107	0	Undefined
504	0	0	Undefined
505	0	0	Undefined
506	0	0	Undefined
507	0	0	Undefined
508	0	0	Undefined
509	0	0	Undefined
510	0	0	Undefined
511	0	0	Undefined
512	0	0	Undefined
513	0	2.46215	0
514	0	2.85815	0
515	0	1.39105	0
516	0	0	Undefined
517	0	0	Undefined
518	0	0	Undefined
519	0	0	Undefined
520	0	0	Undefined
521	0	0	Undefined
522	0	0	Undefined
523	0	0	Undefined
524	0	0	Undefined
525	0	0	Undefined
526	0	0	Undefined
527	0	0	Undefined
528	0	0	Undefined
529	0	1.37572	0
530	0	0	Undefined
531	0	0	Undefined
532	0	0	Undefined
533	0	0	Undefined
534	0	0	Undefined
535	0	0	Undefined
536	0	0	Undefined
537	0	0	Undefined
538	0	0	Undefined
539	0	0	Undefined
540	0	2.70344	0
541	0	0	Undefined
542	0	2.62031	0
543	0	0	Undefined
544	1.22648	0	Undefined
545	0	0	Undefined
546	0	0	Undefined
547	0	1.32271	0
548	0	0	Undefined
549	0	0	Undefined
550	0	2.85815	0
551	0	0	Undefined
552	0	0	Undefined
553	0	0	Undefined
554	0	0	Undefined
555	0	0	Undefined
556	0	0	Undefined
557	0	2.46215	0
558	0	0	Undefined
559	0	2.54076	0
560	0	0	Undefined
561	0	0	Undefined
562	0	0	Undefined
563	0	2.85815	0
564	0	2.70344	0
565	0	0	Undefined
566	0	0	Undefined
567	0	0	Undefined
568	0	0	Undefined
569	0	2.46215	0
570	0	0	Undefined
571	0	1.32271	0
572	0	0	Undefined
573	0	0	Undefined
574	0	0	Undefined
575	0	2.46215	0
576	0	0	Undefined
577	0	2.46215	0
578	0	0	Undefined
579	0	1.32271	0
580	0	2.45553	0
581	0	0	Undefined
582	0	0	Undefined
583	0	0	Undefined
584	0	0	Undefined
585	0	0	Undefined
586	0	0	Undefined
587	0	0	Undefined
588	0	0	Undefined
589	0	0	Undefined
590	0	0	Undefined
591	0	2.85815	0
592	0	0	Undefined
593	0	1.38614	0
594	0	0	Undefined
595	0	0	Undefined
596	0	0	Undefined
597	0	0	Undefined
598	0	2.46215	0
599	0	0	Undefined
600	0	0	Undefined
601	0	0	Undefined
602	0	2.85815	0
603	0	0	Undefined
604	0	1.38734	0
605	0	0	Undefined
606	0	0	Undefined
607	0	0	Undefined
608	0	0	Undefined
609	0	0	Undefined
610	0	0	Undefined
611	0	0	Undefined
612	0	0	Undefined
613	0	0	Undefined
614	0	0	Undefined
615	0	0	Undefined
616	0	2.46215	0
617	0	0	Undefined
618	0	0	Undefined
619	0	0	Undefined
620	0	2.46215	0
621	0	0	Undefined
622	0	0	Undefined
623	0	0	Undefined
624	0	0	Undefined
625	0	0	Undefined
626	0	0	Undefined
627	0	0	Undefined
628	0	0	Undefined
629	0	0	Undefined
630	0	0	Undefined
631	0	0	Undefined
632	0	0	Undefined
633	0	0	Undefined
634	0	0	Undefined
635	0	0	Undefined
636	0	0	Undefined
637	0	0	Undefined
638	0	0	Undefined
639	0	0	Undefined
640	0	0	Undefined
641	0	0	Undefined
642	0	0	Undefined
643	0	0	Undefined
644	0	0	Undefined
645	0	0	Undefined
646	0	2.46215	0
647	0	0	Undefined
648	0	0	Undefined
649	0	0	Undefined
650	0	2.77918	0
651	0	0	Undefined
652	0	0	Undefined
653	0	0	Undefined
654	0	0	Undefined
655	0	0	Undefined
656	0	0	Undefined
657	0	0	Undefined
658	0	0	Undefined
659	0	0	Undefined
660	0	2.46215	0
661	0	0	Undefined
662	0	0	Undefined
663	0	0	Undefined
664	0	0	Undefined
665	0	0	Undefined
666	0	2.62031	0
667	0	0	Undefined
668	0	0	Undefined
669	0	0	Undefined
670	0	0	Undefined
671	0	0	Undefined
672	0	0	Undefined
673	0	0	Undefined
674	0	0	Undefined
675	0	0	Undefined
676	0	0	Undefined

## Sheet: L
	SLAC
Codon	dN	dS	dN/dS
1	0	0	Undefined
2	0	0	Undefined
3	0	0	Undefined
4	0	0	Undefined
5	0	0	Undefined
6	0	0	Undefined
7	0	0	Undefined
8	0	0	Undefined
9	0	2.21534	0
10	0	0	Undefined
11	0	2.21534	0
12	0	0	Undefined
13	0	0	Undefined
14	0	0	Undefined
15	0	0	Undefined
16	0	0	Undefined
17	0	0	Undefined
18	0	0	Undefined
19	0	0	Undefined
20	0	0	Undefined
21	0	0	Undefined
22	0	0	Undefined
23	0	0	Undefined
24	0	1.24213	0
25	0	0	Undefined
26	0	0	Undefined
27	0	0	Undefined
28	0	0	Undefined
29	0	0	Undefined
30	0	0	Undefined
31	0	1.28232	0
32	0	0	Undefined
33	0	0	Undefined
34	0	0	Undefined
35	0	0	Undefined
36	0	0	Undefined
37	0	0	Undefined
38	0	0	Undefined
39	0	2.21534	0
40	0	0	Undefined
41	0	0	Undefined
42	0	0	Undefined
43	0	0	Undefined
44	0	0	Undefined
45	0	0	Undefined
46	0	0	Undefined
47	0	0	Undefined
48	0	0	Undefined
49	0	0	Undefined
50	0	2.55835	0
51	0	0	Undefined
52	0	0	Undefined
53	0	1.27546	0
54	0	0	Undefined
55	0	2.50964	0
56	0	0	Undefined
57	0	0	Undefined
58	0	0	Undefined
59	0	0	Undefined
60	0	0	Undefined
61	1.09299	0	Undefined
62	0	0	Undefined
63	0	1.27546	0
64	0	0	Undefined
65	0	0	Undefined
66	0	0	Undefined
67	0	0	Undefined
68	0	0	Undefined
69	0	0	Undefined
70	0	0	Undefined
71	0	0	Undefined
72	0	2.21534	0
73	0	0	Undefined
74	0	0	Undefined
75	0	0	Undefined
76	0	0	Undefined
77	0	2.21534	0
78	0	0	Undefined
79	1.08508	0	Undefined
80	0	0	Undefined
81	0	0	Undefined
82	0	0	Undefined
83	0	0	Undefined
84	0	1.17666	0
85	0	0	Undefined
86	0	0	Undefined
87	0	0	Undefined
88	0	2.21534	0
89	0	0	Undefined
90	0	0	Undefined
91	0	0	Undefined
92	0	0	Undefined
93	0	0	Undefined
94	0	0	Undefined
95	0	0	Undefined
96	0	2.50964	0
97	0	0	Undefined
98	0	0	Undefined
99	0	0	Undefined
100	0	0	Undefined
101	0	0	Undefined
102	0	2.6188	0
103	0	2.31879	0
104	0	2.31879	0
105	0	0	Undefined
106	0	0	Undefined
107	0	0	Undefined
108	0	0	Undefined
109	0	0	Undefined
110	0	0	Undefined
111	0	0	Undefined
112	0	0	Undefined
113	0	0	Undefined
114	0	2.46309	0
115	0	0	Undefined
116	0	2.50964	0
117	0	2.50964	0
118	0	0	Undefined
119	0	0	Undefined
120	0	0	Undefined
121	0	2.21534	0
122	0	0	Undefined
123	0	0	Undefined
124	0	0	Undefined
125	0	2.61275	0
126	0	0	Undefined
127	0	0	Undefined
128	0	0	Undefined
129	0	0	Undefined
130	1.04691	0	Undefined
131	0	0	Undefined
132	0	0	Undefined
133	0	0	Undefined
134	0	2.53051	0
135	0	0	Undefined
136	0	0	Undefined
137	0	0	Undefined
138	1.10767	0	Undefined
139	1.17519	0	Undefined
140	0	0	Undefined
141	0	0	Undefined
142	0	0	Undefined
143	0	0	Undefined
144	0	0	Undefined
145	0	0	Undefined
146	0	0	Undefined
147	0	0	Undefined
148	0	0	Undefined
149	0	0	Undefined
150	0	2.50964	0
151	0	0	Undefined
152	0	0	Undefined
153	0	0	Undefined
154	0	2.50964	0
155	0	0	Undefined
156	0	0	Undefined
157	0	0	Undefined
158	0	1.28008	0
159	0	0	Undefined
160	0	0	Undefined
161	0	0	Undefined
162	0	0	Undefined
163	0	0	Undefined
164	0	0	Undefined
165	0	0	Undefined
166	0	0	Undefined
167	0	0	Undefined
168	0	0	Undefined
169	0	0	Undefined
170	0	0	Undefined
171	0	0	Undefined
172	0	2.21534	0
173	0	0	Undefined
174	0	0	Undefined
175	0	0	Undefined
176	0	0	Undefined
177	0	0	Undefined
178	0	0	Undefined
179	0	0	Undefined
180	0	0	Undefined
181	0	0	Undefined
182	0	0	Undefined
183	0	0	Undefined
184	0	2.21534	0
185	0	0	Undefined
186	0	0	Undefined
187	0	0	Undefined
188	0	0	Undefined
189	0	0	Undefined
190	0	0	Undefined
191	0	0	Undefined
192	0	0	Undefined
193	0	0	Undefined
194	0	2.21534	0
195	0	0	Undefined
196	0	0	Undefined
197	0.794496	0	Undefined
198	0	0	Undefined
199	0	2.21534	0
200	0	0	Undefined
201	0	0	Undefined
202	1.1154	0	Undefined
203	0	0	Undefined
204	0	0	Undefined
205	0	0	Undefined
206	0	0	Undefined
207	0	0	Undefined
208	0	0	Undefined
209	0	0	Undefined
210	0	0	Undefined
211	0	2.50964	0
212	0	0	Undefined
213	0	0	Undefined
214	0	0	Undefined
215	1.10767	0	Undefined
216	0	0	Undefined
217	0	0	Undefined
218	0	0	Undefined
219	0	0	Undefined
220	0	0	Undefined
221	0	2.21534	0
222	0	0	Undefined
223	0	0	Undefined
224	0	0	Undefined
225	0	0	Undefined
226	1.10767	0	Undefined
227	0	0	Undefined
228	0	0	Undefined
229	0	0	Undefined
230	0	0	Undefined
231	0	0	Undefined
232	0	0	Undefined
233	0	0	Undefined
234	0	0	Undefined
235	0	2.50964	0
236	0	0	Undefined
237	0	0	Undefined
238	0	0	Undefined
239	0	0	Undefined
240	0	0	Undefined
241	0	0	Undefined
242	0	0	Undefined
243	0	0	Undefined
244	0	0	Undefined
245	0	0	Undefined
246	0	0	Undefined
247	0	0	Undefined
248	0	0	Undefined
249	0	0	Undefined
250	0	2.21534	0
251	0	0	Undefined
252	0	0	Undefined
253	0	0	Undefined
254	0	0	Undefined
255	0	2.61275	0
256	0	0	Undefined
257	0	0	Undefined
258	0	0	Undefined
259	1.09914	0	Undefined
260	0	0	Undefined
261	0	2.50964	0
262	0	0	Undefined
263	0	0	Undefined
264	1.08371	2.50676	0.432315
265	0	0	Undefined
266	0	0	Undefined
267	0	0	Undefined
268	0	0	Undefined
269	1.04632	0	Undefined
270	0	0	Undefined
271	0	0	Undefined
272	0	0	Undefined
273	0	0	Undefined
274	0	0	Undefined
275	0	0	Undefined
276	0	0	Undefined
277	0	0	Undefined
278	0	0	Undefined
279	0	0	Undefined
280	0	0	Undefined
281	0	0	Undefined
282	0	0	Undefined
283	0	0	Undefined
284	0	0	Undefined
285	0	0	Undefined
286	0	0	Undefined
287	0	0	Undefined
288	0	2.21534	0
289	0	0	Undefined
290	0	0	Undefined
291	0	0	Undefined
292	0	0	Undefined
293	0	0	Undefined
294	0	2.31879	0
295	0	0	Undefined
296	0	0	Undefined
297	0	2.50964	0
298	0	0	Undefined
299	0	0	Undefined
300	0	0	Undefined
301	0	0	Undefined
302	0	0	Undefined
303	0	0	Undefined
304	0	2.21534	0
305	0	0	Undefined
306	0	0	Undefined
307	0	0	Undefined
308	0	1.28232	0
309	0	0	Undefined
310	0	0	Undefined
311	0	0	Undefined
312	0	0	Undefined
313	0	2.21534	0
314	0	0	Undefined
315	0	0	Undefined
316	0	2.52003	0
317	0	0	Undefined
318	0	0	Undefined
319	0	0	Undefined
320	0	0	Undefined
321	0	0	Undefined
322	0	0	Undefined
323	0	0	Undefined
324	0	0	Undefined
325	0	0	Undefined
326	0	0	Undefined
327	0	0	Undefined
328	0	0	Undefined
329	0	0	Undefined
330	0	2.21534	0
331	0	1.17666	0
332	0	0	Undefined
333	0	0	Undefined
334	0	0	Undefined
335	0	0	Undefined
336	0	0	Undefined
337	0.742889	0	Undefined
338	0	0	Undefined
339	0	2.21534	0
340	0	0	Undefined
341	0	0	Undefined
342	1.10767	0	Undefined
343	0	0	Undefined
344	0	0	Undefined
345	1.09553	2.26557	0.483556
346	1.6155	0	Undefined
347	0	0	Undefined
348	0	0	Undefined
349	0	0	Undefined
350	0	0	Undefined
351	0	0	Undefined
352	0	0	Undefined
353	0	0	Undefined
354	0	0	Undefined
355	0	0	Undefined
356	0	0	Undefined
357	0	0	Undefined
358	0	0	Undefined
359	0	0	Undefined
360	0	0	Undefined
361	0	0	Undefined
362	0	0	Undefined
363	0	0	Undefined
364	0	5.25716	0
365	0	0	Undefined
366	0	0	Undefined
367	0	0	Undefined
368	0	0	Undefined
369	0	0	Undefined
370	0	0	Undefined
371	0	2.55835	0
372	0	0	Undefined
373	0	0	Undefined
374	0	0	Undefined
375	0	0	Undefined
376	0	0	Undefined
377	0	0	Undefined
378	0	0	Undefined
379	0	0	Undefined
380	0	0	Undefined
381	0	0	Undefined
382	0	0	Undefined
383	0	0	Undefined
384	0	0	Undefined
385	0	0	Undefined
386	0	0	Undefined
387	0	2.62139	0
388	0	0	Undefined
389	0	0	Undefined
390	0	0	Undefined
391	0	0	Undefined
392	0	0	Undefined
393	0	2.21534	0
394	0	0	Undefined
395	0	0	Undefined
396	0	0	Undefined
397	0	0	Undefined
398	0	0	Undefined
399	0	0	Undefined
400	0	0	Undefined
401	0	0	Undefined
402	0	8.89623	0
403	0	0	Undefined
404	0	0	Undefined
405	0	0	Undefined
406	0	0	Undefined
407	0	0	Undefined
408	0	2.50964	0
409	0	0	Undefined
410	0	0	Undefined
411	0	0	Undefined
412	0	0	Undefined
413	0	0	Undefined
414	0	2.50964	0
415	0	0	Undefined
416	0	2.21534	0
417	0	0	Undefined
418	0	0	Undefined
419	0	0	Undefined
420	0	0	Undefined
421	0	0	Undefined
422	0	2.50964	0
423	0	0	Undefined
424	0	4.43068	0
425	0	0	Undefined
426	0	0	Undefined
427	0	0	Undefined
428	0	0	Undefined
429	0	0	Undefined
430	0	2.21534	0
431	0	0	Undefined
432	0	0	Undefined
433	1.09712	4.05088	0.270835
434	0	0	Undefined
435	0	1.22145	0
436	0	2.21534	0
437	0	2.21534	0
438	0	0	Undefined
439	0	0	Undefined
440	0	0	Undefined
441	0	0	Undefined
442	0	0	Undefined
443	0.0451459	0	Undefined
444	0	0	Undefined
445	0	0	Undefined
446	0	0	Undefined
447	0	0	Undefined
448	0	0	Undefined
449	0	2.21534	0
450	0	0	Undefined
451	0	0	Undefined
452	0	0	Undefined
453	0	0	Undefined
454	0	0	Undefined
455	0	0	Undefined
456	0	0	Undefined
457	0	1.17666	0
458	0	0	Undefined
459	0	0	Undefined
460	0	0	Undefined
461	0	0	Undefined
462	0	0	Undefined
463	0	0	Undefined
464	0	0	Undefined
465	0	0	Undefined
466	0	2.50964	0
467	0	0	Undefined
468	0	0	Undefined
469	0	0	Undefined
470	0	0	Undefined
471	0	0	Undefined
472	0	0	Undefined
473	0	0	Undefined
474	0	0	Undefined
475	0	0	Undefined
476	0	0	Undefined
477	0	2.50964	0
478	0	0	Undefined
479	0	0	Undefined
480	0	0	Undefined
481	0	0	Undefined
482	0	0	Undefined
483	0	0	Undefined
484	0	0	Undefined
485	0	0	Undefined
486	0	0	Undefined
487	0	4.43068	0
488	0	0	Undefined
489	0	2.21534	0
490	0	0	Undefined
491	0	0	Undefined
492	0	0	Undefined
493	0	0	Undefined
494	0	0	Undefined
495	0	0	Undefined
496	0	0	Undefined
497	0	0	Undefined
498	0	0	Undefined
499	0	0	Undefined
500	0	0	Undefined
501	0	0	Undefined
502	0	0	Undefined
503	0	1.17666	0
504	0	0	Undefined
505	0	0	Undefined
506	0	0	Undefined
507	0	0	Undefined
508	0	0	Undefined
509	0	0	Undefined
510	0	0	Undefined
511	0	2.50964	0
512	0	0	Undefined
513	0	2.21534	0
514	0	0	Undefined
515	0	0	Undefined
516	0	0	Undefined
517	0	2.21534	0
518	0	0	Undefined
519	0	0	Undefined
520	0	0	Undefined
521	0	0	Undefined
522	0	0	Undefined
523	0	0	Undefined
524	0	0	Undefined
525	0	0	Undefined
526	0	0	Undefined
527	0	0	Undefined
528	0	0	Undefined
529	0	2.52003	0
530	0	0	Undefined
531	0	0	Undefined
532	0	0	Undefined
533	0	0	Undefined
534	0	0	Undefined
535	0	2.21534	0
536	0	0	Undefined
537	0	0	Undefined
538	0	2.21534	0
539	0	0	Undefined
540	0	0	Undefined
541	0	0	Undefined
542	0	0	Undefined
543	0	0	Undefined
544	0	0	Undefined
545	0	2.50964	0
546	0	0	Undefined
547	0	2.50964	0
548	0	0	Undefined
549	0	0	Undefined
550	0	0	Undefined
551	0	0	Undefined
552	0	0	Undefined
553	0	0	Undefined
554	0	0	Undefined
555	0	0	Undefined
556	0	0	Undefined
557	0	0	Undefined
558	0	0	Undefined
559	0	0	Undefined
560	0	2.21534	0
561	0	0	Undefined
562	0	2.21534	0
563	0	0	Undefined
564	0	0	Undefined
565	0	0	Undefined
566	0	0	Undefined
567	0	0	Undefined
568	0	0	Undefined
569	0	0	Undefined
570	0	0	Undefined
571	0	0	Undefined
572	0	0	Undefined
573	0	0	Undefined
574	0	0	Undefined
575	0	0	Undefined
576	0	0	Undefined
577	0	0	Undefined
578	0	0	Undefined
579	0	0	Undefined
580	0	0	Undefined
581	0	1.28153	0
582	0	0	Undefined
583	0	0	Undefined
584	0	0	Undefined
585	0	0	Undefined
586	0	0	Undefined
587	0	0	Undefined
588	0	0	Undefined
589	0	0	Undefined
590	0	0	Undefined
591	0	0	Undefined
592	0	0	Undefined
593	0	0	Undefined
594	0	0	Undefined
595	0	0	Undefined
596	0	2.21534	0
597	0	2.21534	0
598	0	2.61275	0
599	0	0	Undefined
600	0	2.53051	0
601	0	0	Undefined
602	0	0	Undefined
603	0	0	Undefined
604	0	0	Undefined
605	0	0	Undefined
606	0	0	Undefined
607	0	0	Undefined
608	0	0	Undefined
609	0	0	Undefined
610	0	0	Undefined
611	0	0	Undefined
612	0	0	Undefined
613	0	0	Undefined
614	1.10767	2.21534	0.5
615	0	0	Undefined
616	0	0	Undefined
617	0	0	Undefined
618	0	2.50964	0
619	0	0	Undefined
620	0	2.55766	0
621	0	0	Undefined
622	0	0	Undefined
623	0	0	Undefined
624	0	0	Undefined
625	0	0	Undefined
626	0	0	Undefined
627	0	0	Undefined
628	0	2.50964	0
629	0	0	Undefined
630	0	0	Undefined
631	0	0	Undefined
632	0	0	Undefined
633	0	0	Undefined
634	0	0	Undefined
635	0	0	Undefined
636	0	0	Undefined
637	0	0	Undefined
638	0	0	Undefined
639	0	0	Undefined
640	0	0	Undefined
641	0	2.43171	0
642	0	0	Undefined
643	0	0	Undefined
644	0	0	Undefined
645	0	0	Undefined
646	0	0	Undefined
647	0	0	Undefined
648	0	0	Undefined
649	0	8.18897	0
650	0	0	Undefined
651	0	0	Undefined
652	0	2.50964	0
653	0	0	Undefined
654	0	0	Undefined
655	0	0	Undefined
656	0	0	Undefined
657	0	0	Undefined
658	0	0	Undefined
659	0	0	Undefined
660	0	0	Undefined
661	0	0	Undefined
662	0	0	Undefined
663	0	0	Undefined
664	0	0	Undefined
665	0	0	Undefined
666	0	0	Undefined
667	0	0	Undefined
668	0	0	Undefined
669	0	0	Undefined
670	0	2.21534	0
671	0	0	Undefined
672	0	0	Undefined
673	0	0	Undefined
674	0	0	Undefined
675	0	0	Undefined
676	0	0	Undefined
677	0	0	Undefined
678	0	0	Undefined
679	0	0	Undefined
680	0	0	Undefined
681	0	0	Undefined
682	0	0	Undefined
683	0	2.21534	0
684	0	0	Undefined
685	0	0	Undefined
686	0	0	Undefined
687	1.09835	2.25358	0.48738
688	0	0	Undefined
689	0	2.62769	0
690	0	0	Undefined
691	0	0	Undefined
692	1.04632	0	Undefined
693	0	0	Undefined
694	0	0	Undefined
695	0	2.21534	0
696	0	0	Undefined
697	0	0	Undefined
698	0	2.21534	0
699	0	0	Undefined
700	0	0	Undefined
701	0	0	Undefined
702	0	2.36031	0
703	0	0	Undefined
704	0	0	Undefined
705	0	0	Undefined
706	0	0	Undefined
707	0	0	Undefined
708	0	0	Undefined
709	0	0	Undefined
710	0	0	Undefined
711	0	0	Undefined
712	0	0	Undefined
713	0	0	Undefined
714	0	0	Undefined
715	0	0	Undefined
716	0	0	Undefined
717	0	0	Undefined
718	0	0	Undefined
719	0	0	Undefined
720	0	0	Undefined
721	0	0	Undefined
722	0	0	Undefined
723	0	0	Undefined
724	0	0	Undefined
725	0	0	Undefined
726	0	0	Undefined
727	0	0	Undefined
728	0	0	Undefined
729	0	2.75219	0
730	0	0	Undefined
731	0	0	Undefined
732	0	0	Undefined
733	0	0	Undefined
734	0	0	Undefined
735	0	1.28232	0
736	0	0	Undefined
737	0	0	Undefined
738	0	0	Undefined
739	0	0	Undefined
740	0	0	Undefined
741	0	2.21534	0
742	0	0	Undefined
743	0	0	Undefined
744	0	0	Undefined
745	0	0	Undefined
746	0	0	Undefined
747	0	2.21534	0
748	0	0	Undefined
749	0	0	Undefined
750	0	0	Undefined
751	0	0	Undefined
752	0	0	Undefined
753	0	0	Undefined
754	0	0	Undefined
755	0	0	Undefined
756	0	0	Undefined
757	0	2.50964	0
758	0	0	Undefined
759	1.05186	0	Undefined
760	0	0	Undefined
761	0	0	Undefined
762	0	0	Undefined
763	0	0	Undefined
764	0	2.50964	0
765	0	0	Undefined
766	0	2.6221	0
767	0	0	Undefined
768	0	0	Undefined
769	0	0	Undefined
770	0	0	Undefined
771	0	0	Undefined
772	0	0	Undefined
773	0	2.21534	0
774	0	2.21534	0
775	0	0	Undefined
776	0	0	Undefined
777	0	0	Undefined
778	0	0	Undefined
779	0	2.21534	0
780	0	0	Undefined
781	0	0	Undefined
782	0	2.21534	0
783	0	0	Undefined
784	0	0	Undefined
785	0	0	Undefined
786	0	0	Undefined
787	0	0	Undefined
788	0	0	Undefined
789	0	0	Undefined
790	0	0	Undefined
791	0	0	Undefined
792	0	0	Undefined
793	0	0	Undefined
794	0	0	Undefined
795	0	0	Undefined
796	0	0	Undefined
797	0	0	Undefined
798	0	0	Undefined
799	0	0	Undefined
800	0	0	Undefined
801	0	0	Undefined
802	0	0	Undefined
803	0	0	Undefined
804	0	0	Undefined
805	0	0	Undefined
806	0	0	Undefined
807	0	0	Undefined
808	0	0	Undefined
809	0	0	Undefined
810	0	0	Undefined
811	0	0	Undefined
812	0	0	Undefined
813	0	0	Undefined
814	0	0	Undefined
815	0	0	Undefined
816	0	0	Undefined
817	0	0	Undefined
818	0	0	Undefined
819	0	0	Undefined
820	0	0	Undefined
821	0	0	Undefined
822	0	0	Undefined
823	0	0	Undefined
824	0	0	Undefined
825	0	0	Undefined
826	0	0	Undefined
827	0	0	Undefined
828	0	0	Undefined
829	0	0	Undefined
830	0	0	Undefined
831	0	0	Undefined
832	0	0	Undefined
833	0	0	Undefined
834	0	0	Undefined
835	0	0	Undefined
836	0	0	Undefined
837	0	1.17666	0
838	0	0	Undefined
839	0	0	Undefined
840	0	0	Undefined
841	0	2.21534	0
842	0	2.21534	0
843	0	0	Undefined
844	0	0	Undefined
845	0	2.53928	0
846	0	2.06529	0
847	0	0	Undefined
848	0	2.31879	0
849	0	0	Undefined
850	0	0	Undefined
851	0	0	Undefined
852	0	0	Undefined
853	0	2.50964	0
854	0	0	Undefined
855	0	0	Undefined
856	0	0	Undefined
857	0	0	Undefined
858	0	2.35273	0
859	0	0	Undefined
860	0	0	Undefined
861	0	0	Undefined
862	0	0	Undefined
863	0	0	Undefined
864	0	0	Undefined
865	0	2.21534	0
866	0	2.50964	0
867	0	0	Undefined
868	0	0	Undefined
869	0	0	Undefined
870	0	0	Undefined
871	0	0	Undefined
872	0	0	Undefined
873	0	0	Undefined
874	1.09553	0	Undefined
875	0	0	Undefined
876	0	2.50964	0
877	0	0	Undefined
878	0	4.43068	0
879	0	2.50964	0
880	0	0	Undefined
881	0	2.61275	0
882	0	0	Undefined
883	0	0	Undefined
884	0	0	Undefined
885	0	0	Undefined
886	0	0	Undefined
887	0	0	Undefined
888	0	1.28008	0
889	0	0	Undefined
890	0	2.21534	0
891	0	2.21534	0
892	0	0	Undefined
893	0	0	Undefined
894	0	0	Undefined
895	0	0	Undefined
896	0	0	Undefined
897	0	0	Undefined
898	0	0	Undefined
899	0	0	Undefined
900	0	2.21534	0
901	0	0	Undefined
902	0	0	Undefined
903	0	0	Undefined
904	0	0	Undefined
905	0	0	Undefined
906	0	0	Undefined
907	0	0	Undefined
908	0	0	Undefined
909	0	0	Undefined
910	0	0	Undefined
911	0	2.21534	0
912	0.0265347	0.00892791	2.97211
913	0	0	Undefined
914	0	0	Undefined
915	0	0	Undefined
916	0	0	Undefined
917	0	0	Undefined
918	0	0	Undefined
919	0	0	Undefined
920	0.06501	2.50964	0.0259041
921	0	0	Undefined
922	0	0	Undefined
923	0	0	Undefined
924	0	0	Undefined
925	0	1.19582	0
926	0	0	Undefined
927	0	0	Undefined
928	0	0	Undefined
929	0	0	Undefined
930	0	0	Undefined
931	0	0	Undefined
932	0	4.43068	0
933	0	0	Undefined
934	0	0	Undefined
935	0	0	Undefined
936	0	0	Undefined
937	0	0	Undefined
938	0	0	Undefined
939	0	0	Undefined
940	0	0	Undefined
941	0	0	Undefined
942	0	0	Undefined
943	0	0	Undefined
944	1.07977	0	Undefined
945	0	0	Undefined
946	0	0	Undefined
947	0	0	Undefined
948	0	0	Undefined
949	0	0	Undefined
950	0	0	Undefined
951	0	0	Undefined
952	0	0	Undefined
953	0	0	Undefined
954	0	2.21534	0
955	0	0	Undefined
956	0	0	Undefined
957	0	0	Undefined
958	0	0	Undefined
959	0	0	Undefined
960	0	0	Undefined
961	0	0	Undefined
962	0	0	Undefined
963	0	0	Undefined
964	0	0	Undefined
965	0	0	Undefined
966	0	0	Undefined
967	0	1.18857	0
968	0	0	Undefined
969	0	0	Undefined
970	0	0	Undefined
971	0	0	Undefined
972	0	0	Undefined
973	0	0	Undefined
974	0	2.21534	0
975	0	2.21534	0
976	0	0	Undefined
977	0	2.21534	0
978	0	0	Undefined
979	0	0	Undefined
980	0	0	Undefined
981	0	0	Undefined
982	0	0	Undefined
983	0	0	Undefined
984	0	0	Undefined
985	0	0	Undefined
986	0	0	Undefined
987	0	0	Undefined
988	0	2.21534	0
989	0	2.21534	0
990	0	0	Undefined
991	0	2.21534	0
992	0	0	Undefined
993	0	0	Undefined
994	0	0	Undefined
995	0	0	Undefined
996	0	0	Undefined
997	0	0	Undefined
998	0	0	Undefined
999	0	0	Undefined
1000	0	0	Undefined
1001	0	0	Undefined
1002	0	0	Undefined
1003	0	2.21534	0
1004	0	0	Undefined
1005	0	0	Undefined
1006	0	0	Undefined
1007	0	2.21534	0
1008	0	0	Undefined
1009	0	2.21534	0
1010	0	0	Undefined
1011	0	0	Undefined
1012	0	0	Undefined
1013	0	0	Undefined
1014	0	0	Undefined
1015	0	0	Undefined
1016	0	2.21534	0
1017	0	0	Undefined
1018	0	2.6221	0
1019	0	0	Undefined
1020	0	1.24213	0
1021	0	0	Undefined
1022	0	0	Undefined
1023	0	0	Undefined
1024	0	0	Undefined
1025	0	0	Undefined
1026	0	0	Undefined
1027	0	0	Undefined
1028	0	0	Undefined
1029	0	0	Undefined
1030	0	2.50964	0
1031	0	4.43068	0
1032	0	0	Undefined
1033	0	0	Undefined
1034	0	5.1167	0
1035	0	0	Undefined
1036	0	0	Undefined
1037	0	2.21534	0
1038	0	0	Undefined
1039	0	2.21534	0
1040	0	2.50964	0
1041	0	0	Undefined
1042	0	0	Undefined
1043	0	0	Undefined
1044	0	0	Undefined
1045	0	0	Undefined
1046	0	0	Undefined
1047	0	0	Undefined
1048	0	0	Undefined
1049	0	0	Undefined
1050	0	1.18516	0
1051	0	0	Undefined
1052	0	0	Undefined
1053	0	0	Undefined
1054	0	0	Undefined
1055	0	0	Undefined
1056	0	0	Undefined
1057	0	0	Undefined
1058	0	0	Undefined
1059	0	0	Undefined
1060	1.09261	0	Undefined
1061	0	0	Undefined
1062	0	0	Undefined
1063	0	0	Undefined
1064	0	0	Undefined
1065	0	0	Undefined
1066	1.10767	0	Undefined
1067	0	2.53928	0
1068	0	2.21534	0
1069	0	0	Undefined
1070	0	0	Undefined
1071	0	0	Undefined
1072	0	0	Undefined
1073	0	0	Undefined
1074	0	0	Undefined
1075	0	0	Undefined
1076	0	2.6221	0
1077	0	0	Undefined
1078	0	0	Undefined
1079	0	0	Undefined
1080	0	0	Undefined
1081	0	0	Undefined
1082	0	0	Undefined
1083	0	2.50964	0
1084	0	1.17666	0
1085	0	0	Undefined
1086	0	0	Undefined
1087	0	0	Undefined
1088	0	0	Undefined
1089	0	0	Undefined
1090	0	0	Undefined
1091	0	0	Undefined
1092	0	0	Undefined
1093	0	2.50964	0
1094	0	0	Undefined
1095	0	0	Undefined
1096	0	0	Undefined
1097	0	2.21534	0
1098	0	0	Undefined
1099	0	0	Undefined
1100	0	0	Undefined
1101	0	0	Undefined
1102	0	0	Undefined
1103	0.786424	0	Undefined
1104	0	0	Undefined
1105	0	0	Undefined
1106	0	0	Undefined
1107	0	0	Undefined
1108	0	0	Undefined
1109	0	0	Undefined
1110	0	0	Undefined
1111	0	0	Undefined
1112	0	2.31879	0
1113	0	0	Undefined
1114	0	0	Undefined
1115	0	0	Undefined
1116	0	0	Undefined
1117	0	0	Undefined
1118	0	0	Undefined
1119	0	2.21534	0
1120	0	0	Undefined
1121	0	0	Undefined
1122	0	0	Undefined
1123	0	0	Undefined
1124	0	2.21534	0
1125	0	0	Undefined
1126	0	0	Undefined
1127	0	0	Undefined
1128	0	0	Undefined
1129	0	0	Undefined
1130	0	0	Undefined
1131	0	0	Undefined
1132	0	2.21534	0
1133	0	0	Undefined
1134	0	0	Undefined
1135	0	0	Undefined
1136	0	0	Undefined
1137	0	0	Undefined
1138	0	0	Undefined
1139	0	0	Undefined
1140	0	0	Undefined
1141	0	0	Undefined
1142	1.08552	0	Undefined
1143	0	0	Undefined
1144	0	1.1856	0
1145	0	0	Undefined
1146	0	0	Undefined
1147	0	0	Undefined
1148	0	0	Undefined
1149	0	0	Undefined
1150	0	0	Undefined
1151	0	0	Undefined
1152	0	0	Undefined
1153	0	0	Undefined
1154	0	0	Undefined
1155	0	0	Undefined
1156	0	4.43068	0
1157	0	0	Undefined
1158	0	0	Undefined
1159	0	2.21534	0
1160	0	0	Undefined
1161	0	0	Undefined
1162	0	0	Undefined
1163	0	0	Undefined
1164	0	0	Undefined
1165	0	0	Undefined
1166	0	0	Undefined
1167	0	2.21534	0
1168	0	0	Undefined
1169	0	0	Undefined
1170	0	0	Undefined
1171	0	0	Undefined
1172	0	0	Undefined
1173	0	0	Undefined
1174	0	0	Undefined
1175	0	0	Undefined
1176	0	0	Undefined
1177	0	0	Undefined
1178	0	4.43068	0
1179	0	2.50964	0
1180	0	2.21534	0
1181	0	0	Undefined
1182	0	0	Undefined
1183	0.885855	0	Undefined
1184	0	0	Undefined
1185	0	0	Undefined
1186	0	0	Undefined
1187	0	0	Undefined
1188	0	0	Undefined
1189	0	0	Undefined
1190	0	0	Undefined
1191	0	0	Undefined
1192	0	2.21534	0
1193	0	0	Undefined
1194	0	0	Undefined
1195	0	0	Undefined
1196	0	0	Undefined
1197	0	0	Undefined
1198	0	0	Undefined
1199	0	0	Undefined
1200	0	0	Undefined
1201	0	0	Undefined
1202	0	0	Undefined
1203	0	2.21534	0
1204	0	0	Undefined
1205	0	0	Undefined
1206	0	0	Undefined
1207	0	0	Undefined
1208	0	0	Undefined
1209	0	0	Undefined
1210	0	0	Undefined
1211	0	0	Undefined
1212	0	0	Undefined
1213	0	0	Undefined
1214	0	0	Undefined
1215	0	0	Undefined
1216	0	0	Undefined
1217	0	0	Undefined
1218	0	0	Undefined
1219	0	0	Undefined
1220	0	0	Undefined
1221	0	0	Undefined
1222	0	1.24086	0
1223	0	0	Undefined
1224	0	0	Undefined
1225	0	0	Undefined
1226	0	0	Undefined
1227	0	0	Undefined
1228	0	0	Undefined
1229	0	0	Undefined
1230	0	0	Undefined
1231	0	0	Undefined
1232	0	0	Undefined
1233	0	0	Undefined
1234	0	0	Undefined
1235	0	0	Undefined
1236	0	0	Undefined
1237	0	2.50964	0
1238	0	0	Undefined
1239	0	0	Undefined
1240	0	0	Undefined
1241	0	2.61177	0
1242	0	0	Undefined
1243	0	0	Undefined
1244	0	0	Undefined
1245	0	0	Undefined
1246	0	0	Undefined
1247	0	0	Undefined
1248	0	0	Undefined
1249	0	0	Undefined
1250	0	1.28153	0
1251	0	0	Undefined
1252	0	0	Undefined
1253	0	0	Undefined
1254	0	0	Undefined
1255	0	0	Undefined
1256	0	0	Undefined
1257	0	0	Undefined
1258	0	0	Undefined
1259	0	2.21534	0
1260	0	0	Undefined
1261	0	0	Undefined
1262	0	0	Undefined
1263	0	0	Undefined
1264	0	2.21534	0
1265	0	0	Undefined
1266	0	0	Undefined
1267	0	0	Undefined
1268	0	0	Undefined
1269	0	2.50964	0
1270	0	0	Undefined
1271	0	0	Undefined
1272	0	0	Undefined
1273	0	0	Undefined
1274	0	0	Undefined
1275	0	2.50964	0
1276	0	0	Undefined
1277	0	0	Undefined
1278	0	0	Undefined
1279	0	0	Undefined
1280	0	0	Undefined
1281	0	0	Undefined
1282	0	0	Undefined
1283	0	0	Undefined
1284	0	2.21534	0
1285	0	0	Undefined
1286	0	0	Undefined
1287	0	2.50964	0
1288	0	0	Undefined
1289	0	2.21534	0
1290	0	0	Undefined
1291	0	0	Undefined
1292	0	0	Undefined
1293	0	0	Undefined
1294	0	0	Undefined
1295	0	0	Undefined
1296	0	2.21534	0
1297	0	0	Undefined
1298	0	0	Undefined
1299	0	0	Undefined
1300	0	0	Undefined
1301	0	0	Undefined
1302	0	0	Undefined
1303	0	0	Undefined
1304	0	2.21534	0
1305	0	0	Undefined
1306	0	0	Undefined
1307	0	2.53051	0
1308	0	2.21534	0
1309	0	0	Undefined
1310	0	2.21534	0
1311	0	0	Undefined
1312	0	0	Undefined
1313	0	0	Undefined
1314	0	0	Undefined
1315	0	0	Undefined
1316	0	0	Undefined
1317	0	0	Undefined
1318	0	0	Undefined
1319	0	0	Undefined
1320	0	0	Undefined
1321	0	0	Undefined
1322	0	0	Undefined
1323	0	0	Undefined
1324	0	0	Undefined
1325	0	0	Undefined
1326	0	0	Undefined
1327	0	0	Undefined
1328	0	0	Undefined
1329	0	0	Undefined
1330	0	0	Undefined
1331	0	0	Undefined
1332	0	0	Undefined
1333	0	0	Undefined
1334	0	0	Undefined
1335	0	0	Undefined
1336	0	0	Undefined
1337	0	0	Undefined
1338	0	0	Undefined
1339	0	0	Undefined
1340	1.73566	2.61866	0.662805
1341	0	2.50964	0
1342	0	0	Undefined
1343	0	0	Undefined
1344	0	0	Undefined
1345	0	0	Undefined
1346	0	0	Undefined
1347	0	0	Undefined
1348	0	0	Undefined
1349	0	0	Undefined
1350	0	0	Undefined
1351	0	0	Undefined
1352	0	0	Undefined
1353	0	0	Undefined
1354	0	0	Undefined
1355	0	2.6221	0
1356	0	0	Undefined
1357	0	2.21534	0
1358	0	0	Undefined
1359	0	0	Undefined
1360	0	2.50964	0
1361	0	0	Undefined
1362	0	0	Undefined
1363	0	0	Undefined
1364	1.10499	0	Undefined
1365	0	0	Undefined
1366	0	0	Undefined
1367	0	0	Undefined
1368	0	0	Undefined
1369	0	0	Undefined
1370	0	0	Undefined
1371	0	0	Undefined
1372	0	0	Undefined
1373	0	0	Undefined
1374	0	0	Undefined
1375	0	0	Undefined
1376	0	0	Undefined
1377	0	2.50964	0
1378	0	0	Undefined
1379	0	0	Undefined
1380	0	0	Undefined
1381	0	0	Undefined
1382	0	0	Undefined
1383	1.04632	0	Undefined
1384	0	0	Undefined
1385	0	0	Undefined
1386	0	0	Undefined
1387	0	0	Undefined
1388	0	0	Undefined
1389	0	0.046153	0
1390	0	2.21534	0
1391	0	0	Undefined
1392	0	0	Undefined
1393	0	0	Undefined
1394	0	0	Undefined
1395	0	0	Undefined
1396	0	2.50964	0
1397	0.0435967	0	Undefined
1398	0.0145322	2.59678	0.00559624
1399	0	0	Undefined
1400	0	0	Undefined
1401	0	0	Undefined
1402	0	0	Undefined
1403	0	3.79993	0
1404	0	0	Undefined
1405	2.58531	0	Undefined
1406	0	1.17666	0
1407	0	0	Undefined
1408	0	0	Undefined
1409	0	0	Undefined
1410	0	0	Undefined
1411	0	0	Undefined
1412	0	2.50964	0
1413	0	0	Undefined
1414	0	0	Undefined
1415	0	0	Undefined
1416	0	0	Undefined
1417	0	0	Undefined
1418	0	0	Undefined
1419	0	0	Undefined
1420	0	0	Undefined
1421	0	0	Undefined
1422	0	0	Undefined
1423	0	0	Undefined
1424	0	0	Undefined
1425	0	2.21534	0
1426	0	0	Undefined
1427	0	0	Undefined
1428	0	0	Undefined
1429	0	0	Undefined
1430	0	0	Undefined
1431	0	0	Undefined
1432	0	2.31879	0
1433	0	0	Undefined
1434	0	0	Undefined
1435	0	0	Undefined
1436	0	0	Undefined
1437	0	2.50964	0
1438	0	0	Undefined
1439	0	2.21534	0
1440	0	0	Undefined
1441	0	0	Undefined
1442	0	0	Undefined
1443	0	0	Undefined
1444	0	0	Undefined
1445	0	0	Undefined
1446	0	2.50964	0
1447	0	0	Undefined
1448	0	0	Undefined
1449	0	0	Undefined
1450	0	0	Undefined
1451	0	0	Undefined
1452	0	0	Undefined
1453	0	0	Undefined
1454	0	0	Undefined
1455	0	0	Undefined
1456	0	0	Undefined
1457	0	0	Undefined
1458	0	0	Undefined
1459	0	0	Undefined
1460	0	0	Undefined
1461	0	2.52526	0
1462	0	0	Undefined
1463	0	0	Undefined
1464	0	0	Undefined
1465	0	0	Undefined
1466	0	0	Undefined
1467	0	0	Undefined
1468	0	0	Undefined
1469	0	0	Undefined
1470	0	0	Undefined
1471	0	0	Undefined
1472	1.02615	0	Undefined
1473	0	0	Undefined
1474	0	0	Undefined
1475	0	0	Undefined
1476	0	0	Undefined
1477	0	0	Undefined
1478	0	2.50964	0
1479	0	0	Undefined
1480	0	0	Undefined
1481	0	0	Undefined
1482	0	0	Undefined
1483	0	2.21534	0
1484	0	0	Undefined
1485	0	0	Undefined
1486	0	1.28469	0
1487	0	0	Undefined
1488	0	0	Undefined
1489	0	0	Undefined
1490	0	0	Undefined
1491	0	0	Undefined
1492	1.89468	0	Undefined
1493	0	0	Undefined
1494	0	0	Undefined
1495	0	0	Undefined
1496	0	0	Undefined
1497	0	2.21534	0
1498	0	0	Undefined
1499	0	0	Undefined
1500	0	0	Undefined
1501	0	0	Undefined
1502	0	0	Undefined
1503	0	0	Undefined
1504	0	0	Undefined
1505	0	2.19648	0
1506	0	0	Undefined
1507	0	0	Undefined
1508	0	0	Undefined
1509	0	0	Undefined
1510	0	0	Undefined
1511	0	0	Undefined
1512	0	0	Undefined
1513	0	0	Undefined
1514	0	0	Undefined
1515	0	0	Undefined
1516	0	0	Undefined
1517	0	0	Undefined
1518	0	2.50964	0
1519	0	0	Undefined
1520	0	0	Undefined
1521	0	0	Undefined
1522	0	2.06529	0
1523	0	0	Undefined
1524	0	0	Undefined
1525	0	0	Undefined
1526	0	0	Undefined
1527	0	0	Undefined
1528	0	2.21534	0
1529	0	0	Undefined
1530	0	0	Undefined
1531	0	0	Undefined
1532	0	0	Undefined
1533	0	0	Undefined
1534	0	0	Undefined
1535	0	0	Undefined
1536	0	0	Undefined
1537	0	2.21534	0
1538	0	0	Undefined
1539	0	0	Undefined
1540	0	0	Undefined
1541	0	0	Undefined
1542	0	0	Undefined
1543	0	0	Undefined
1544	0	0	Undefined
1545	0	0	Undefined
1546	0	0	Undefined
1547	0	0	Undefined
1548	0	2.3533	0
1549	0	0	Undefined
1550	0	0	Undefined
1551	0	0	Undefined
1552	0	0	Undefined
1553	0	0	Undefined
1554	0	2.21534	0
1555	0	0	Undefined
1556	0	0	Undefined
1557	0	0	Undefined
1558	0	0	Undefined
1559	0	0	Undefined
1560	1.10767	0	Undefined
1561	0	0	Undefined
1562	1.02615	0	Undefined
1563	0	2.6221	0
1564	0	2.61275	0
1565	0	0	Undefined
1566	0	0	Undefined
1567	0	0	Undefined
1568	0	0	Undefined
1569	0	0	Undefined
1570	0	2.21534	0
1571	0	0	Undefined
1572	0	0	Undefined
1573	0	0	Undefined
1574	0	0	Undefined
1575	0	0	Undefined
1576	0	0	Undefined
1577	0	0	Undefined
1578	0	0	Undefined
1579	0	0	Undefined
1580	0	2.21534	0
1581	0	1.18798	0
1582	0	0	Undefined
1583	0	0	Undefined
1584	0	0	Undefined
1585	0	2.50964	0
1586	0	0	Undefined
1587	0	0	Undefined
1588	0	0	Undefined
1589	0	2.21534	0
1590	0	0	Undefined
1591	0	0	Undefined
1592	0	2.50964	0
1593	0	0	Undefined
1594	1.06689	0	Undefined
1595	0	0	Undefined
1596	0	0	Undefined
1597	0	0	Undefined
1598	0	0	Undefined
1599	0	1.1856	0
1600	0	0	Undefined
1601	0	0	Undefined
1602	0	0	Undefined
1603	0	0	Undefined
1604	0	0	Undefined
1605	0	0	Undefined
1606	0	0	Undefined
1607	3.30914	0	Undefined
1608	0	0	Undefined
1609	0	0	Undefined
1610	2.25083	2.15609	1.04394
1611	0	0	Undefined
1612	0	0	Undefined
1613	0	0	Undefined
1614	0	0	Undefined
1615	1.04632	0	Undefined
1616	0	0	Undefined
1617	0	0	Undefined
1618	0	0	Undefined
1619	0	0	Undefined
1620	0	0	Undefined
1621	0	0	Undefined
1622	0	0	Undefined
1623	0	0	Undefined
1624	0	0	Undefined
1625	0	0	Undefined
1626	0	0	Undefined
1627	0	0	Undefined
1628	0	0	Undefined
1629	0	0	Undefined
1630	0	0	Undefined
1631	0	0	Undefined
1632	0	0	Undefined
1633	0	0	Undefined
1634	0	0	Undefined
1635	0	0	Undefined
1636	0	0	Undefined
1637	0	0	Undefined
1638	0	2.21534	0
1639	0	0	Undefined
1640	0	0	Undefined
1641	0	2.21534	0
1642	0	0	Undefined
1643	0	0	Undefined
1644	0	2.36031	0
1645	0	0	Undefined
1646	0	2.34825	0
1647	0	0	Undefined
1648	0	0	Undefined
1649	0	0	Undefined
1650	0	0	Undefined
1651	0	2.50964	0
1652	0	0	Undefined
1653	0	0	Undefined
1654	1.10042	0	Undefined
1655	0	0	Undefined
1656	1.10767	0	Undefined
1657	0	0	Undefined
1658	1.04632	2.50964	0.41692
1659	0	0	Undefined
1660	0	0	Undefined
1661	0	0	Undefined
1662	2.25584	0	Undefined
1663	0	0	Undefined
1664	0	0	Undefined
1665	0	0	Undefined
1666	0	0	Undefined
1667	0	0	Undefined
1668	0	0	Undefined
1669	0	0	Undefined
1670	0	0	Undefined
1671	0	0	Undefined
1672	0	0	Undefined
1673	1.07734	0	Undefined
1674	0	0	Undefined
1675	0	0	Undefined
1676	0	0	Undefined
1677	0	0	Undefined
1678	0	0	Undefined
1679	0	0	Undefined
1680	0	0	Undefined
1681	0	0	Undefined
1682	0	0	Undefined
1683	0	0	Undefined
1684	0	0	Undefined
1685	1.05322	0	Undefined
1686	0	0	Undefined
1687	0	0	Undefined
1688	0	0	Undefined
1689	0	0	Undefined
1690	1.04632	0	Undefined
1691	0	0	Undefined
1692	0	2.21534	0
1693	0	1.17666	0
1694	0	0	Undefined
1695	0	0	Undefined
1696	0	0	Undefined
1697	0	0	Undefined
1698	0	0	Undefined
1699	0	0	Undefined
1700	1.07186	0	Undefined
1701	0	0	Undefined
1702	0	0	Undefined
1703	0	0	Undefined
1704	0	0	Undefined
1705	0	0	Undefined
1706	0	0	Undefined
1707	0	2.6221	0
1708	1.04632	0	Undefined
1709	0	0	Undefined
1710	0	0	Undefined
1711	0	0	Undefined
1712	0	0	Undefined
1713	0	0	Undefined
1714	0	2.21534	0
1715	0	0	Undefined
1716	0	0	Undefined
1717	0	2.21534	0
1718	0	0	Undefined
1719	0	0	Undefined
1720	0	0	Undefined
1721	1.04649	0	Undefined
1722	0	0	Undefined
1723	0	0	Undefined
1724	1.08357	2.50868	0.431928
1725	0	0	Undefined
1726	0	0	Undefined
1727	0	0	Undefined
1728	0	2.50964	0
1729	1.1154	0	Undefined
1730	1.07317	0	Undefined
1731	0	0	Undefined
1732	0	0	Undefined
1733	0	0	Undefined
1734	0	0	Undefined
1735	0	2.29716	0
1736	0	0	Undefined
1737	0	0	Undefined
1738	0	2.50964	0
1739	0	0	Undefined
1740	0	0	Undefined
1741	0	0	Undefined
1742	1.10335	0	Undefined
1743	0	0	Undefined
1744	0	0	Undefined
1745	0	0	Undefined
1746	0	0	Undefined
1747	0	4.43068	0
1748	0	0	Undefined
1749	0	0	Undefined
1750	0	0	Undefined
1751	0	0	Undefined
1752	0	0	Undefined
1753	1.10005	0	Undefined
1754	0	0	Undefined
1755	0	0	Undefined
1756	0	0	Undefined
1757	0	0	Undefined
1758	0	2.21534	0
1759	0	2.50964	0
1760	0	0	Undefined
1761	0	0	Undefined
1762	0	0	Undefined
1763	0	0	Undefined
1764	0	2.21534	0
1765	0	0	Undefined
1766	0	0	Undefined
1767	0	0	Undefined
1768	0	1.28008	0
1769	0	0	Undefined
1770	0	0	Undefined
1771	0	0	Undefined
1772	0	2.21534	0
1773	0	0	Undefined
1774	1.61688	0	Undefined
1775	0	1.28153	0
1776	0	0	Undefined
1777	0	0	Undefined
1778	0	2.21534	0
1779	0	0	Undefined
1780	0	0	Undefined
1781	0	0	Undefined
1782	0	2.63202	0
1783	0	0	Undefined
1784	0	0	Undefined
1785	0	2.50964	0
1786	0	0	Undefined
1787	0	0	Undefined
1788	0	0	Undefined
1789	0	2.53117	0
1790	0	0	Undefined
1791	0	1.2848	0
1792	0	0	Undefined
1793	0	0	Undefined
1794	0	1.26018	0
1795	0	0	Undefined
1796	0	0	Undefined
1797	0	2.21534	0
1798	0	0	Undefined
1799	0	0	Undefined
1800	0	0	Undefined
1801	0	0	Undefined
1802	0	0	Undefined
1803	0	0	Undefined
1804	0	0	Undefined
1805	0	2.34825	0
1806	0	0	Undefined
1807	0	0	Undefined
1808	0	0	Undefined
1809	0	0	Undefined
1810	0	0	Undefined
1811	0	0	Undefined
1812	0	2.21534	0
1813	0	0	Undefined
1814	0	0	Undefined
1815	0	0	Undefined
1816	0	0	Undefined
1817	0	0	Undefined
1818	0	0	Undefined
1819	0	0	Undefined
1820	0	0	Undefined
1821	0	0	Undefined
1822	0	0	Undefined
1823	0	0	Undefined
1824	0	0	Undefined
1825	0	0	Undefined
1826	1.04632	0	Undefined
1827	0	2.50964	0
1828	0	0	Undefined
1829	0	0	Undefined
1830	0	0	Undefined
1831	0	0	Undefined
1832	0	0	Undefined
1833	0	1.17666	0
1834	0	0	Undefined
1835	0	0	Undefined
1836	0	0	Undefined
1837	0	0	Undefined
1838	0	0	Undefined
1839	0	0	Undefined
1840	0	0	Undefined
1841	0	0	Undefined
1842	0	0	Undefined
1843	0	0	Undefined
1844	0	0	Undefined
1845	0	0	Undefined
1846	0	0	Undefined
1847	0	0	Undefined
1848	0	0	Undefined
1849	0	0	Undefined
1850	0	0	Undefined
1851	0	0	Undefined
1852	0	0	Undefined
1853	0	0	Undefined
1854	0	2.50964	0
1855	0	0	Undefined
1856	0	0	Undefined
1857	0	0	Undefined
1858	0	0	Undefined
1859	0	0	Undefined
1860	0	0	Undefined
1861	0	0	Undefined
1862	0	0	Undefined
1863	0	0	Undefined
1864	0	0	Undefined
1865	0	0	Undefined
1866	0	0.046153	0
1867	0	0	Undefined
1868	0	0	Undefined
1869	0	0	Undefined
1870	0	0	Undefined
1871	0	0	Undefined
1872	0.788111	0	Undefined
1873	0	0	Undefined
1874	0.046153	0	Undefined
1875	0	0	Undefined
1876	0	0	Undefined
1877	0	0	Undefined
1878	0	0	Undefined
1879	0	0	Undefined
1880	0	0	Undefined
1881	0	0	Undefined
1882	0	0	Undefined
1883	0	0	Undefined
1884	0	2.62139	0
1885	0	0	Undefined
1886	0	0	Undefined
1887	0	0	Undefined
1888	1.04632	0	Undefined
1889	0	0	Undefined
1890	0	0	Undefined
1891	0	0	Undefined
1892	0	0	Undefined
1893	0	0	Undefined
1894	0	0	Undefined
1895	0	0	Undefined
1896	0	2.50964	0
1897	0	2.21534	0
1898	0	0	Undefined
1899	0	0	Undefined
1900	0	0	Undefined
1901	0	0	Undefined
1902	0	0	Undefined
1903	0	0	Undefined
1904	0	0	Undefined
1905	0	0	Undefined
1906	0	0	Undefined
1907	0	0	Undefined
1908	0	0	Undefined
1909	0	0	Undefined
1910	0	2.50964	0
1911	0	0	Undefined
1912	0	0	Undefined
1913	0	0	Undefined
1914	0	0	Undefined
1915	0	0	Undefined
1916	0	0	Undefined
1917	0	0	Undefined
1918	0	0	Undefined
1919	1.08358	0	Undefined
1920	0	0	Undefined
1921	0	0	Undefined
1922	0	0	Undefined
1923	0	0	Undefined
1924	0	0	Undefined
1925	0	0	Undefined
1926	0	0	Undefined
1927	0	2.50964	0
1928	0	0	Undefined
1929	0	0	Undefined
1930	0	4.43068	0
1931	0	0	Undefined
1932	0	2.53928	0
1933	0	0	Undefined
1934	0	0	Undefined
1935	0	0	Undefined
1936	0	0	Undefined
1937	0	0	Undefined
1938	0	0	Undefined
1939	0	0	Undefined
1940	0	0	Undefined
1941	0	0	Undefined
1942	0	0	Undefined
1943	0	0	Undefined
1944	1.10042	0	Undefined
1945	0	0	Undefined
1946	0	1.24019	0
1947	0	0	Undefined
1948	0	0	Undefined
1949	0	0	Undefined
1950	0	0	Undefined
1951	1.08616	0	Undefined
1952	0	0	Undefined
1953	0	2.21534	0
1954	0	0	Undefined
1955	0	0	Undefined
1956	0	0	Undefined
1957	0	0	Undefined
1958	0	0	Undefined
1959	0	0	Undefined
1960	0	0	Undefined
1961	0	0	Undefined
1962	0	0	Undefined
1963	0	0	Undefined
1964	0	2.50964	0
1965	0	0	Undefined
1966	0	0	Undefined
1967	0	0	Undefined
1968	0	2.21534	0
1969	0	0	Undefined
1970	0	0	Undefined
1971	0	0	Undefined
1972	0	0	Undefined
1973	0	0	Undefined
1974	0	0	Undefined
1975	0	0	Undefined
1976	0	0	Undefined
1977	0	0	Undefined
1978	0	1.27238	0
1979	0	0	Undefined
1980	0	0	Undefined
1981	0	0	Undefined
1982	0	0	Undefined
1983	0	0	Undefined
1984	0	0	Undefined
1985	0	2.21534	0
1986	0	0	Undefined
1987	0	0	Undefined
1988	0	0	Undefined
1989	0	0	Undefined
1990	0	0	Undefined
1991	0	0	Undefined
1992	0	0	Undefined
1993	0	0	Undefined
1994	0	0	Undefined
1995	0	2.21534	0
1996	0	2.43171	0
1997	0	0	Undefined
1998	0	0	Undefined
[truncated: 214 more rows]

## Sheet: NP
	SLAC
Codon	dN	dS	dN/dS
1	0	0	Undefined
2	0	0	Undefined
3	0	0	Undefined
4	0	0	Undefined
5	0	0	Undefined
6	0	0	Undefined
7	0	0	Undefined
8	0.832668	0	Undefined
9	0	0	Undefined
10	0	0	Undefined
11	0.834569	0	Undefined
12	0	0	Undefined
13	0	0	Undefined
14	0	1.66914	0
15	0	0	Undefined
16	0	0	Undefined
17	0	0	Undefined
18	0	0	Undefined
19	0	0	Undefined
20	0	0	Undefined
21	0	0	Undefined
22	0	0	Undefined
23	0	0	Undefined
24	0	0	Undefined
25	0	0.947	0
26	0	0	Undefined
27	0	0	Undefined
28	0	0	Undefined
29	0	0	Undefined
30	0	0	Undefined
31	0	0	Undefined
32	0	0	Undefined
33	0	0	Undefined
34	0	0	Undefined
35	0.809607	0	Undefined
36	0	0	Undefined
37	0	0	Undefined
38	0	0	Undefined
39	0	0	Undefined
40	0	0	Undefined
41	0	0	Undefined
42	0.868992	0	Undefined
43	0	0	Undefined
44	0	0	Undefined
45	0	0	Undefined
46	0	0	Undefined
47	0	0	Undefined
48	0	0	Undefined
49	0	0	Undefined
50	0	1.8398	0
51	0	1.88145	0
52	0	0	Undefined
53	0	0	Undefined
54	0	0	Undefined
55	0	0	Undefined
56	0	0	Undefined
57	0	0	Undefined
58	0	0	Undefined
59	0	0	Undefined
60	0	0	Undefined
61	0	0	Undefined
62	0	1.66914	0
63	0	0	Undefined
64	0	0	Undefined
65	0	0	Undefined
66	0	0	Undefined
67	0	0	Undefined
68	0	0	Undefined
69	0	0	Undefined
70	0	0	Undefined
71	0	0	Undefined
72	0	0	Undefined
73	0	0	Undefined
74	0	0	Undefined
75	0	0	Undefined
76	0	0	Undefined
77	0	0	Undefined
78	0	0	Undefined
79	0	0	Undefined
80	0	0	Undefined
81	0	0	Undefined
82	0	0	Undefined
83	0	0	Undefined
84	0	1.87164	0
85	0	0	Undefined
86	0	0	Undefined
87	1.64867	0	Undefined
88	0	0	Undefined
89	0	0	Undefined
90	0	0	Undefined
91	0	0	Undefined
92	0	0	Undefined
93	0	0	Undefined
94	0	1.66914	0
95	0	0	Undefined
96	0	0	Undefined
97	0	0	Undefined
98	0	0	Undefined
99	0	0	Undefined
100	0	0	Undefined
101	0	0	Undefined
102	0	0	Undefined
103	0	0	Undefined
104	0	0	Undefined
105	0	0	Undefined
106	0	0	Undefined
107	0	0	Undefined
108	0	0	Undefined
109	0	0	Undefined
110	0	1.84268	0
111	0.833265	0	Undefined
112	0	0	Undefined
113	0	1.66914	0
114	0	0	Undefined
115	0	0	Undefined
116	0	0	Undefined
117	0	0	Undefined
118	0	0	Undefined
119	0	0	Undefined
120	0	0	Undefined
121	0	0	Undefined
122	0	0	Undefined
123	0	0	Undefined
124	0	0	Undefined
125	0	0	Undefined
126	0	0	Undefined
127	0	1.66914	0
128	0.812286	0	Undefined
129	0	0	Undefined
130	0	0	Undefined
131	0	0	Undefined
132	0	0	Undefined
133	0	0	Undefined
134	0	0	Undefined
135	0	0	Undefined
136	0	0	Undefined
137	0	0	Undefined
138	0	0	Undefined
139	0	0	Undefined
140	0	0	Undefined
141	0	0	Undefined
142	0	1.66914	0
143	0	0	Undefined
144	0	0	Undefined
145	0	1.66914	0
146	0	0	Undefined
147	0	0	Undefined
148	0	1.66914	0
149	0	0	Undefined
150	0	1.94922	0
151	0	0	Undefined
152	0	1.66914	0
153	0	0	Undefined
154	0	0	Undefined
155	0	0	Undefined
156	0	0	Undefined
157	0	0	Undefined
158	0	0	Undefined
159	0	0	Undefined
160	0	0	Undefined
161	0	0	Undefined
162	0	0	Undefined
163	0	0	Undefined
164	0	0	Undefined
165	0	0	Undefined
166	0	0	Undefined
167	0	0	Undefined
168	0	1.94922	0
169	0	0	Undefined
170	0	0	Undefined
171	0	1.84268	0
172	0	0	Undefined
173	0	0	Undefined
174	0	0	Undefined
175	0	0	Undefined
176	0	0	Undefined
177	0	0	Undefined
178	0	0	Undefined
179	0	0	Undefined
180	0	0	Undefined
181	0	0	Undefined
182	0	0	Undefined
183	0	0	Undefined
184	0	0	Undefined
185	0	0	Undefined
186	0	0	Undefined
187	0	0	Undefined
188	0	0	Undefined
189	0	0	Undefined
190	0	0	Undefined
191	0	0	Undefined
192	0	0	Undefined
193	0	0	Undefined
194	0	0	Undefined
195	0	0	Undefined
196	0	0	Undefined
197	0	0	Undefined
198	0	0	Undefined
199	0	0	Undefined
200	0	0	Undefined
201	0	0	Undefined
202	0	0	Undefined
203	0	0	Undefined
204	0	0	Undefined
205	0	0	Undefined
206	0	0	Undefined
207	0	0	Undefined
208	0	1.94922	0
209	0	0.94175	0
210	0	0	Undefined
211	0	0	Undefined
212	0	0	Undefined
213	0	1.66914	0
214	0	0	Undefined
215	0	0	Undefined
216	0	0	Undefined
217	0	0	Undefined
218	0	0	Undefined
219	0	0	Undefined
220	0	0	Undefined
221	0	0	Undefined
222	0	0	Undefined
223	0	0	Undefined
224	0	1.66914	0
225	0	0	Undefined
226	0	0	Undefined
227	0	0	Undefined
228	0	0	Undefined
229	0	1.94922	0
230	0	0	Undefined
231	0	0	Undefined
232	0	0	Undefined
233	0	0	Undefined
234	0	0	Undefined
235	0	0	Undefined
236	0	0	Undefined
237	0	0	Undefined
238	0	0	Undefined
239	0	0	Undefined
240	0	0	Undefined
241	0	0	Undefined
242	0	0	Undefined
243	0	1.66914	0
244	0	0.95351	0
245	0	0	Undefined
246	0	0	Undefined
247	0	0	Undefined
248	0	0	Undefined
249	0	0	Undefined
250	0	1.66914	0
251	0	0	Undefined
252	0	0	Undefined
253	0	0	Undefined
254	0	0	Undefined
255	0	0	Undefined
256	0	1.89521	0
257	0	0	Undefined
258	0	0	Undefined
259	0	0	Undefined
260	0	1.54971	0
261	0	0	Undefined
262	0	0	Undefined
263	0	0	Undefined
264	0	0	Undefined
265	0	0	Undefined
266	0	0	Undefined
267	0	0	Undefined
268	0	0	Undefined
269	0	0	Undefined
270	0	1.66914	0
271	0	1.66914	0
272	0	0	Undefined
273	0	1.66914	0
274	0	0	Undefined
275	0	0	Undefined
276	0	0	Undefined
277	0	0	Undefined
278	0	0	Undefined
279	0	0	Undefined
280	0	1.94922	0
281	0	0	Undefined
282	0	0	Undefined
283	0	0	Undefined
284	0	0	Undefined
285	0	0	Undefined
286	0	0	Undefined
287	0	0	Undefined
288	0	0	Undefined
289	0	0	Undefined
290	0	0	Undefined
291	0	0	Undefined
292	0	0	Undefined
293	0	0	Undefined
294	0	0	Undefined
295	0	0	Undefined
296	0	0	Undefined
297	0	0	Undefined
298	0	0	Undefined
299	0	0	Undefined
300	0	0	Undefined
301	0	0	Undefined
302	0	1.66914	0
303	0	0	Undefined
304	0	0	Undefined
305	0	0	Undefined
306	0	0	Undefined
307	0	0	Undefined
308	0	0	Undefined
309	0	0	Undefined
310	0	0	Undefined
311	0	0	Undefined
312	0	0	Undefined
313	0	0	Undefined
314	0	0	Undefined
315	0	0	Undefined
316	0	0.899169	0
317	0	1.66914	0
318	0	0	Undefined
319	0	0	Undefined
320	0	0	Undefined
321	0	0	Undefined
322	0	0	Undefined
323	0.10432	0.176548	0.590887
324	0	0	Undefined
325	0	0	Undefined
326	0	3.4554	0
327	0	0	Undefined
328	0	0	Undefined
329	0	4.03521	0
330	0	0	Undefined
331	0.0962942	0	Undefined
332	0	0	Undefined
333	0	0	Undefined
334	0	0	Undefined
335	0	0	Undefined
336	0	1.66914	0
337	0	0	Undefined
338	0	0	Undefined
339	0	0	Undefined
340	0	0	Undefined
341	0	0	Undefined
342	0	1.85946	0
343	0	0	Undefined
344	0	0	Undefined
345	0	0	Undefined
346	0	1.66914	0
347	0	0	Undefined
348	0	0	Undefined
349	0	3.69825	0
350	0	0	Undefined
351	0	0	Undefined
352	0	0	Undefined
353	0	0	Undefined
354	0	0	Undefined
355	0	0	Undefined
356	0	0	Undefined
357	0	1.94922	0
358	0	1.66914	0
359	0	1.84268	0
360	0	0	Undefined
361	0	1.66914	0
362	0	0	Undefined
363	0	0	Undefined
364	0	0	Undefined
365	0	0	Undefined
366	0	0	Undefined
367	0	0	Undefined
368	0	0	Undefined
369	0	0	Undefined
370	0	0	Undefined
371	0	0	Undefined
372	0	0	Undefined
373	0	0	Undefined
374	0	0	Undefined
375	0	1.77949	0
376	0	0	Undefined
377	0	0	Undefined
378	0	1.94922	0
379	0	0	Undefined
380	0	0	Undefined
381	0	0	Undefined
382	0	1.88985	0
383	0	0	Undefined
384	0	0	Undefined
385	0	0	Undefined
386	0	0	Undefined
387	0	0	Undefined
388	0	0	Undefined
389	0	0	Undefined
390	0	0	Undefined
391	0	0	Undefined
392	0	0	Undefined
393	0	1.66914	0
394	0	0	Undefined
395	0	0	Undefined
396	0	0	Undefined
397	0	0	Undefined
398	0.833678	1.77525	0.469612
399	0	0	Undefined
400	0	0	Undefined
401	0	0	Undefined
402	0	0	Undefined
403	0	0	Undefined
404	0	0	Undefined
405	0	0	Undefined
406	0	1.66914	0
407	0	0	Undefined
408	0	1.66914	0
409	0	0	Undefined
410	0	1.66914	0
411	0	0	Undefined
412	0	3.33827	0
413	0	0	Undefined
414	0	0	Undefined
415	0	0	Undefined
416	0	0	Undefined
417	0	0	Undefined
418	0	0	Undefined
419	0	0	Undefined
420	0.785045	0	Undefined
421	0	0	Undefined
422	0	0	Undefined
423	0	0	Undefined
424	0	0	Undefined
425	0	0	Undefined
426	0	0	Undefined
427	0	0	Undefined
428	0	0	Undefined
429	0	0	Undefined
430	0	0	Undefined
431	0	0	Undefined
432	0	1.66914	0
433	0	0	Undefined
434	0	0	Undefined
435	0	0	Undefined
436	0	0	Undefined
437	0	0	Undefined
438	0	0	Undefined
439	0	0	Undefined
440	0	0	Undefined
441	0	0	Undefined
442	0	0	Undefined
443	0	0	Undefined
444	0	0	Undefined
445	0	0	Undefined
446	0	1.66914	0
447	0	0	Undefined
448	0	0	Undefined
449	0	0	Undefined
450	0	1.83878	0
451	0	0	Undefined
452	0	0	Undefined
453	0	0	Undefined
454	0	0	Undefined
455	0	1.66914	0
456	0	0	Undefined
457	0	0	Undefined
458	0	1.66914	0
459	0	0	Undefined
460	0	3.89843	0
461	0	0	Undefined
462	0	0	Undefined
463	0	0	Undefined
464	0	0	Undefined
465	0.784837	0	Undefined
466	0	0	Undefined
467	0	0	Undefined
468	0	0	Undefined
469	0	0	Undefined
470	0	1.84245	0
471	0	0	Undefined
472	0	0	Undefined
473	0	0	Undefined
474	0	0	Undefined
475	0	0	Undefined
476	0	1.66914	0
477	0	0	Undefined
478	0.778629	0	Undefined
479	0	0	Undefined
480	0	0	Undefined
481	0	0	Undefined
482	0	1.94922	0
483	0	0	Undefined
484	0.832973	0	Undefined
485	0	0	Undefined
486	0	0	Undefined
487	0	0	Undefined
488	0	0	Undefined
489	0	0	Undefined
490	0	0	Undefined
491	0	0	Undefined
492	0	1.94922	0
493	0	0	Undefined
494	0	0	Undefined
495	0	1.66914	0
496	0	0	Undefined
497	0	0	Undefined
498	0	0	Undefined
499	0	0	Undefined
500	0	1.94922	0
501	0	0	Undefined
502	0.916373	1.52661	0.600267
503	0	0	Undefined
504	0	0	Undefined
505	0	0	Undefined
506	0.848309	0	Undefined
507	0	0	Undefined
508	0	0	Undefined
509	0	1.89199	0
510	0	0	Undefined
511	0	0	Undefined
512	0	0	Undefined
513	0	0	Undefined
514	0	0	Undefined
515	0	0	Undefined
516	0	0	Undefined
517	0.808387	0	Undefined
518	0	0	Undefined
519	0	0	Undefined
520	0	0	Undefined
521	0	0	Undefined
522	0	0	Undefined
523	0	0	Undefined
524	0	0	Undefined
525	0.824247	0	Undefined
526	0	0	Undefined
527	0.832668	0	Undefined
528	0	0	Undefined
529	0	1.94922	0
530	0.832973	0	Undefined
531	0.834569	0	Undefined
532	0	0	Undefined
533	0	0	Undefined
534	0.811226	0	Undefined
535	0	0	Undefined
536	0	0	Undefined
537	0	0	Undefined
538	0	0	Undefined
539	0	1.94922	0
540	0	1.66914	0
541	0	1.94922	0
542	0	1.66914	0
543	0	0	Undefined
544	0	0	Undefined
545	0	0	Undefined
546	0	1.94922	0
547	0	1.94922	0
548	0	0	Undefined
549	0	0	Undefined
550	0.83688	0	Undefined
551	0	1.94922	0
552	0.805068	0	Undefined
553	0	0	Undefined
554	0	0	Undefined
555	0	0	Undefined
556	0	0	Undefined
557	0	0	Undefined
558	0	0	Undefined
559	0	0	Undefined
560	0	0	Undefined
561	0	0	Undefined
562	0	0	Undefined
563	0	1.66914	0
564	0	0	Undefined
565	0	3.55897	0
566	0	0	Undefined
567	0	1.88985	0
568	0	0	Undefined
569	0	0	Undefined
570	0	0	Undefined
571	0	0	Undefined
572	0	0.899169	0
573	0	0	Undefined
574	0	0	Undefined
575	0	0	Undefined
576	0	0	Undefined
577	0	0	Undefined
578	0	1.83643	0
579	0	0	Undefined
580	0	1.66914	0
581	0	1.94922	0
582	0	0	Undefined
583	0	0	Undefined
584	0	0	Undefined
585	0	1.88885	0
586	0	0	Undefined
587	0	0	Undefined
588	0	3.89843	0
589	0.778911	0	Undefined
590	0	0	Undefined
591	0	1.89199	0
592	0	0	Undefined
593	0	0	Undefined
594	0	0	Undefined
595	0.7954	0.0194189	40.9601
596	0.847569	0	Undefined
597	0	1.66914	0
598	0	1.66914	0
599	0	1.94922	0
600	0	0	Undefined
601	0	0	Undefined
602	0	0	Undefined
603	0	0	Undefined
604	0	0	Undefined
605	0	0	Undefined
606	0	0	Undefined
607	0	0	Undefined
608	0	0	Undefined
609	0	0	Undefined
610	0	0	Undefined
611	0	0	Undefined
612	0	0	Undefined
613	0	0	Undefined
614	0	0	Undefined
615	0	1.66914	0
616	0	0	Undefined
617	0	0	Undefined
618	0.810775	0	Undefined
619	0	0	Undefined
620	0	0	Undefined
621	0	0	Undefined
622	0	0	Undefined
623	0	1.94922	0
624	0	1.84245	0
625	1.35013	1.83945	0.733986
626	0	0	Undefined
627	0	1.94922	0
628	0	0	Undefined
629	0	0	Undefined
630	0	0	Undefined
631	0.831526	0	Undefined
632	1.32208	0	Undefined
633	0	0	Undefined
634	0	0	Undefined
635	0.822691	0	Undefined
636	0	0	Undefined
637	0	1.84245	0
638	0	0	Undefined
639	0	0	Undefined
640	0	0	Undefined
641	0	0	Undefined
642	0	0	Undefined
643	0	0	Undefined
644	0.839005	0	Undefined
645	0	0	Undefined
646	0	1.94922	0
647	0	0	Undefined
648	0	0	Undefined
649	0	0	Undefined
650	0	0	Undefined
651	0	0	Undefined
652	0	0	Undefined
653	0	0	Undefined
654	0	0	Undefined
655	0	0	Undefined
656	0	0	Undefined
657	0	0	Undefined
658	0	0	Undefined
659	0	1.84183	0
660	0	1.66914	0
661	0	0	Undefined
662	0	0	Undefined
663	0	0	Undefined
664	0	1.66914	0
665	0	0	Undefined
666	0	0	Undefined
667	0	0	Undefined
668	0	0	Undefined
669	0	0	Undefined
670	0	0	Undefined
671	0	0	Undefined
672	0	0	Undefined
673	0	0	Undefined
674	0	0	Undefined
675	0	0	Undefined
676	0	0	Undefined
677	0	0	Undefined
678	0	0	Undefined
679	0	0	Undefined
680	0	1.66914	0
681	0	0	Undefined
682	0	0	Undefined
683	0	1.66914	0
684	0	0	Undefined
685	0	0	Undefined
686	0	0	Undefined
687	0	0	Undefined
688	0	0	Undefined
689	0	3.33827	0
690	0	0	Undefined
691	0	0	Undefined
692	0	0	Undefined
693	0	0	Undefined
694	0	0	Undefined
695	0	0	Undefined
696	0	0	Undefined
697	0	0	Undefined
698	0	0	Undefined
699	0	0	Undefined
700	0	0	Undefined
701	0	0	Undefined
702	0	0	Undefined
703	0	0	Undefined
704	0	0	Undefined
705	0	1.66914	0
706	0	0	Undefined
707	0	0	Undefined
708	0.801393	0	Undefined
709	0	0	Undefined
710	0	0	Undefined
711	0	0	Undefined
712	0	0	Undefined
713	0	0	Undefined
714	0	0	Undefined
715	0	0.939617	0
716	0	0	Undefined
717	0	0	Undefined
718	0	0	Undefined
719	0	0	Undefined
720	0	0	Undefined
721	0	0	Undefined
722	0	0	Undefined
723	0	1.66914	0
724	0	1.66914	0
725	0	0	Undefined
726	0	0	Undefined
727	0	0	Undefined
728	0.821291	0	Undefined
729	0.778629	0	Undefined
730	0	0	Undefined
731	0	0	Undefined
732	0	0	Undefined
733	0	0	Undefined
734	0	0	Undefined
735	0	0	Undefined
736	0	0	Undefined
737	0	0	Undefined
738	0	0	Undefined
739	0	0	Undefined

## Sheet: VP24
	SLAC
Codon	dN	dS	dN/dS
1	0	0	Undefined
2	0	2.33527	0
3	0	0	Undefined
4	0	0	Undefined
5	0	0	Undefined
6	0	0	Undefined
7	0	0	Undefined
8	0	0	Undefined
9	0	0	Undefined
10	0	0	Undefined
11	0	0	Undefined
12	0	0	Undefined
13	0	0	Undefined
14	0	0	Undefined
15	0	0	Undefined
16	0	0	Undefined
17	0	0	Undefined
18	0	0	Undefined
19	0	0	Undefined
20	0	0	Undefined
21	0	0	Undefined
22	0	0	Undefined
23	0	0	Undefined
24	0	0	Undefined
25	0	0	Undefined
26	0	0	Undefined
27	0	0	Undefined
28	0	0	Undefined
29	0	0	Undefined
30	0	1.37362	0
31	0	0	Undefined
32	0	2.77626	0
33	0	0	Undefined
34	0	0	Undefined
35	0	0	Undefined
36	0	2.87231	0
37	0	0	Undefined
38	0	0	Undefined
39	0	2.75839	0
40	0	2.33527	0
41	0	0	Undefined
42	0	0	Undefined
43	0	0	Undefined
44	0	0	Undefined
45	0	0	Undefined
46	0	0	Undefined
47	0	0	Undefined
48	0	0	Undefined
49	0	0	Undefined
50	0	0	Undefined
51	1.08172	0	Undefined
52	0	0	Undefined
53	0	0	Undefined
54	0	0	Undefined
55	0	0	Undefined
56	0	0	Undefined
57	0	0	Undefined
58	1.10911	0	Undefined
59	0	0	Undefined
60	0	0	Undefined
61	0	0	Undefined
62	0	0	Undefined
63	0	0	Undefined
64	0	0	Undefined
65	0	0	Undefined
66	0	0	Undefined
67	0	0	Undefined
68	0	0	Undefined
69	0	0	Undefined
70	0	2.33527	0
71	0	0	Undefined
72	0	0	Undefined
73	0	0	Undefined
74	0	2.77626	0
75	0	1.35019	0
76	0	0	Undefined
77	0	2.33527	0
78	0	0	Undefined
79	0	0	Undefined
80	0	0	Undefined
81	0	0	Undefined
82	0	0	Undefined
83	0	0	Undefined
84	0	0	Undefined
85	0	2.33527	0
86	0	2.33527	0
87	0	0	Undefined
88	0	2.85251	0
89	0	0	Undefined
90	0	2.33527	0
91	0	0	Undefined
92	0	0	Undefined
93	0	0	Undefined
94	0	1.3733	0
95	0	0	Undefined
96	0	0	Undefined
97	0	0	Undefined
98	0	0	Undefined
99	0	0	Undefined
100	0	0	Undefined
101	0	0	Undefined
102	0.901074	0	Undefined
103	0	2.75838	0
104	0	0	Undefined
105	0	0	Undefined
106	0	2.55439	0
107	0	0	Undefined
108	0	0	Undefined
109	0	0	Undefined
110	0	0	Undefined
111	0	0	Undefined
112	0	0	Undefined
113	0	0	Undefined
114	0	0	Undefined
115	0	0	Undefined
116	0	0	Undefined
117	0	0	Undefined
118	0	0	Undefined
119	0	0	Undefined
120	0	0	Undefined
121	0	0	Undefined
122	0	0	Undefined
123	0	0	Undefined
124	0	0	Undefined
125	0	0	Undefined
126	0	0	Undefined
127	0	0	Undefined
128	0	0	Undefined
129	0	0	Undefined
130	0	0	Undefined
131	0	0	Undefined
132	0	0	Undefined
133	0	0	Undefined
134	0	0	Undefined
135	0	0	Undefined
136	0	0	Undefined
137	0	0	Undefined
138	0	0	Undefined
139	0	0	Undefined
140	0	0	Undefined
141	0	2.33527	0
142	0	0	Undefined
143	0	0	Undefined
144	0	0	Undefined
145	0	0	Undefined
146	0	0	Undefined
147	0	0	Undefined
148	0	0	Undefined
149	0	0	Undefined
150	0	0	Undefined
151	0	0	Undefined
152	0	0	Undefined
153	1.13251	0	Undefined
154	0	0	Undefined
155	0	0	Undefined
156	0	0	Undefined
157	0	0	Undefined
158	0	0	Undefined
159	0	0	Undefined
160	0	0	Undefined
161	0	0	Undefined
162	0	0	Undefined
163	2.47458	0	Undefined
164	0	0	Undefined
165	0	0	Undefined
166	0	0	Undefined
167	0	0	Undefined
168	0	0	Undefined
169	0	0	Undefined
170	0	0	Undefined
171	0	0	Undefined
172	0	0	Undefined
173	0	2.77626	0
174	0	2.33527	0
175	0	1.38365	0
176	0	0	Undefined
177	0	0	Undefined
178	0	0	Undefined
179	0	0	Undefined
180	0	0	Undefined
181	0	0	Undefined
182	0	0	Undefined
183	0	0	Undefined
184	0	0	Undefined
185	0	0	Undefined
186	0	0	Undefined
187	0	0	Undefined
188	0	0	Undefined
189	0	2.49535	0
190	0	0	Undefined
191	0	0	Undefined
192	0	0	Undefined
193	0	0	Undefined
194	0	0	Undefined
195	0	0	Undefined
196	0	0	Undefined
197	0	0	Undefined
198	0	0	Undefined
199	0	0	Undefined
200	0	0	Undefined
201	0	0	Undefined
202	0	0	Undefined
203	0	0	Undefined
204	0	0	Undefined
205	0	0	Undefined
206	0	0	Undefined
207	0	0	Undefined
208	0	0	Undefined
209	0	0	Undefined
210	0	0	Undefined
211	0	0	Undefined
212	1.12448	0	Undefined
213	0	0	Undefined
214	0	0	Undefined
215	0	0	Undefined
216	0	0	Undefined
217	0	0	Undefined
218	0	0	Undefined
219	0	0	Undefined
220	0	0	Undefined
221	0	0	Undefined
222	0	0	Undefined
223	0	0	Undefined
224	0	0	Undefined
225	0	0	Undefined
226	0	0	Undefined
227	0	0	Undefined
228	0	0	Undefined
229	0	0	Undefined
230	0	0	Undefined
231	0	0	Undefined
232	0	0	Undefined
233	0	2.33527	0
234	0	0	Undefined
235	0	4.67054	0
236	0	0	Undefined
237	0	0	Undefined
238	0	0	Undefined
239	0	0	Undefined
240	0	0	Undefined
241	0	1.38365	0
242	0	0	Undefined
243	0	0	Undefined
244	0	0	Undefined
245	0	2.77626	0
246	0	0	Undefined
247	0	0	Undefined
248	0	0	Undefined
249	0	0	Undefined
250	0	0	Undefined
251	0	0	Undefined

## Sheet: VP30
	SLAC
Codon	dN	dS	dN/dS
1	0	0	Undefined
2	0	0	Undefined
3	0	0	Undefined
4	0.453199	0	Undefined
5	0	1.10159	0
6	0	0	Undefined
7	0	0	Undefined
8	0	0	Undefined
9	0	0	Undefined
10	0	0.800114	0
11	0	0	Undefined
12	0	0	Undefined
13	0	0	Undefined
14	0	0	Undefined
15	0	0	Undefined
16	0	0	Undefined
17	0	0	Undefined
18	0	0	Undefined
19	0	0	Undefined
20	0	0	Undefined
21	0	0	Undefined
22	0	0	Undefined
23	0	1.10159	0
24	0	0	Undefined
25	0	0	Undefined
26	0	0	Undefined
27	0	0	Undefined
28	0	0.0648972	0
29	0	0	Undefined
30	0	0	Undefined
31	0	0	Undefined
32	0	0	Undefined
33	0	0	Undefined
34	0	0	Undefined
35	0.397735	0	Undefined
36	0.0994128	0.0192288	5.17
37	0	0.800114	0
38	0	0	Undefined
39	0.397735	0	Undefined
40	0	0	Undefined
41	0	0	Undefined
42	0	0	Undefined
43	0	0	Undefined
44	0	0	Undefined
45	0	0	Undefined
46	0	0	Undefined
47	0	0	Undefined
48	0	0	Undefined
49	0	0	Undefined
50	0	0	Undefined
51	0	0	Undefined
52	0	0	Undefined
53	0	0	Undefined
54	0	0	Undefined
55	0	0	Undefined
56	0	0	Undefined
57	0.385198	0	Undefined
58	0	0	Undefined
59	0	0	Undefined
60	0	0	Undefined
61	0	0	Undefined
62	0	0	Undefined
63	0	0	Undefined
64	0	0	Undefined
65	0	0	Undefined
66	0	0	Undefined
67	0	0	Undefined
68	0	0	Undefined
69	0	0	Undefined
70	0	0	Undefined
71	0	0	Undefined
72	0	0	Undefined
73	0	0	Undefined
74	0	0	Undefined
75	0	0	Undefined
76	0	0	Undefined
77	0	0	Undefined
78	0	0	Undefined
79	0	0	Undefined
80	0	0	Undefined
81	0	0	Undefined
82	0	0	Undefined
83	0	0	Undefined
84	0	0	Undefined
85	0	0	Undefined
86	0	0	Undefined
87	0	0	Undefined
88	0	0	Undefined
89	0	1.10159	0
90	0	0	Undefined
91	0	0	Undefined
92	0	0.527741	0
93	0	1.04513	0
94	0	0	Undefined
95	0	0	Undefined
96	0	0	Undefined
97	0	0	Undefined
98	0	0	Undefined
99	0	0	Undefined
100	0	0	Undefined
101	0	0	Undefined
102	0	0	Undefined
103	0	0	Undefined
104	0	0	Undefined
105	0	0	Undefined
106	0	0	Undefined
107	0	0	Undefined
108	0	0	Undefined
109	0	0	Undefined
110	0	0	Undefined
111	0	0	Undefined
112	0	0	Undefined
113	0	0	Undefined
114	0	0	Undefined
115	0	0	Undefined
116	0	0	Undefined
117	0	0	Undefined
118	0	0	Undefined
119	0	0	Undefined
120	0	0	Undefined
121	0	0	Undefined
122	0	0	Undefined
123	0	0	Undefined
124	0	0	Undefined
125	0	0	Undefined
126	0	0	Undefined
127	0	0	Undefined
128	0	0	Undefined
129	0	0	Undefined
130	0	0	Undefined
131	0	0	Undefined
132	0	0	Undefined
133	0	0	Undefined
134	0	0	Undefined
135	0.490796	0	Undefined
136	0	0	Undefined
137	0	0	Undefined
138	0	0	Undefined
139	0	0	Undefined
140	0	0.800114	0
141	0	0	Undefined
142	0	0	Undefined
143	0	0	Undefined
144	0	0	Undefined
145	0	0	Undefined
146	0	0.800114	0
147	0	0	Undefined
148	0	0	Undefined
149	0	0	Undefined
150	0	0	Undefined
151	0	0	Undefined
152	0	0	Undefined
153	0	0	Undefined
154	0	0	Undefined
155	0	0	Undefined
156	0	0	Undefined
157	0	0	Undefined
158	0	0	Undefined
159	0	0	Undefined
160	0	1.72539	0
161	0	0	Undefined
162	0.302302	0	Undefined
163	0	0	Undefined
164	0	0	Undefined
165	0	0.800114	0
166	0	0	Undefined
167	0	0	Undefined
168	0	0.909047	0
169	0	0	Undefined
170	0	0	Undefined
171	0	0.527741	0
172	0	0	Undefined
173	0	0	Undefined
174	0	0	Undefined
175	0	0	Undefined
176	0	0	Undefined
177	0	0	Undefined
178	0	0	Undefined
179	0	0	Undefined
180	0	1.04513	0
181	0	0	Undefined
182	0	0	Undefined
183	0	0	Undefined
184	0	0	Undefined
185	0	0	Undefined
186	0	0	Undefined
187	0	0	Undefined
188	0	0	Undefined
189	0	0.537604	0
190	0	0	Undefined
191	0	0	Undefined
192	0	0	Undefined
193	0	0	Undefined
194	0	0.463478	0
195	0	0	Undefined
196	0	0	Undefined
197	0	1.01308	0
198	0	0	Undefined
199	0	0	Undefined
200	0	0	Undefined
201	0	0	Undefined
202	0	0	Undefined
203	0	0	Undefined
204	0	0	Undefined
205	0	0	Undefined
206	0	0	Undefined
207	0	0	Undefined
208	0	0	Undefined
209	0	0	Undefined
210	0	0	Undefined
211	0	0	Undefined
212	0	0	Undefined
213	0	0	Undefined
214	0	0	Undefined
215	0	0	Undefined
216	0	0	Undefined
217	0	0	Undefined
218	0	0	Undefined
219	0	0	Undefined
220	0	0	Undefined
221	0	0	Undefined
222	0	1.10159	0
223	0	0	Undefined
224	0	0	Undefined
225	0	0	Undefined
226	0	0	Undefined
227	0	0	Undefined
228	0	0	Undefined
229	0	0	Undefined
230	0	0	Undefined
231	0	1.10159	0
232	0	0	Undefined
233	0	0	Undefined
234	0	0	Undefined
235	0	0	Undefined
236	0	0	Undefined
237	0	0	Undefined
238	0	0	Undefined
239	0	0	Undefined
240	0.400057	0	Undefined
241	0	0	Undefined
242	0	0	Undefined
243	0	0	Undefined
244	0	0	Undefined
245	0	0	Undefined
246	0	0	Undefined
247	0	0	Undefined
248	0	0	Undefined
249	0	0	Undefined
250	0	0	Undefined
251	0	0	Undefined
252	0	0	Undefined
253	0	0	Undefined
254	0	0	Undefined
255	0	0	Undefined
256	0	0	Undefined
257	0	0	Undefined
258	0	0	Undefined
259	0	0	Undefined
260	0	0	Undefined
261	0	0	Undefined
262	0	0	Undefined
263	0	0	Undefined
264	0	0	Undefined
265	0	0	Undefined
266	0	0	Undefined
267	0	0	Undefined
268	0	0	Undefined
269	0	0	Undefined
270	0	0	Undefined
271	0	0	Undefined
272	0	0	Undefined
273	0	0	Undefined
274	0	0	Undefined
275	0	0	Undefined
276	0	0	Undefined
277	0	0	Undefined
278	0	0	Undefined
279	0	0	Undefined
280	0	0	Undefined
281	0	0	Undefined
282	0	0	Undefined
283	0	0	Undefined
284	0	0	Undefined
285	0.376326	0	Undefined
286	0	0	Undefined
287	0	0	Undefined
288	0	0	Undefined
289	0	0	Undefined

## Sheet: VP35
	SLAC
Codon	dN	dS	dN/dS
1	0	0	Undefined
2	0	0	Undefined
3	0	0.994994	0
4	0	0	Undefined
5	0	0	Undefined
6	0	0	Undefined
7	0.496123	0	Undefined
8	0	0	Undefined
9	0	0	Undefined
10	0	1.11732	0
11	0	0	Undefined
12	0.497497	0	Undefined
13	0	0	Undefined
14	0	0	Undefined
15	0	0	Undefined
16	0.83055	0	Undefined
17	0	0	Undefined
18	0	0	Undefined
19	0	0	Undefined
20	0	0	Undefined
21	0	0	Undefined
22	0	0	Undefined
23	0	0	Undefined
24	0	0	Undefined
25	0	0	Undefined
26	0	0	Undefined
27	0	0	Undefined
28	0	0	Undefined
29	0	0	Undefined
30	0	0.994994	0
31	0	0	Undefined
32	0	0	Undefined
33	0	0	Undefined
34	0	0	Undefined
35	0	0	Undefined
36	0	0	Undefined
37	0	1.04924	0
38	0	0	Undefined
39	0	0	Undefined
40	0	0	Undefined
41	0.471677	0	Undefined
42	0	0	Undefined
43	0	0	Undefined
44	0	0	Undefined
45	0	0	Undefined
46	0	0	Undefined
47	0	0	Undefined
48	0	0	Undefined
49	0	0	Undefined
50	0	0	Undefined
51	0	0	Undefined
52	0	0	Undefined
53	0	0	Undefined
54	0	1.11732	0
55	0	0	Undefined
56	0	0	Undefined
57	0	0	Undefined
58	0	0	Undefined
59	0	0	Undefined
60	0	0	Undefined
61	0	1.11096	0
62	0	1.98999	0
63	0	0	Undefined
64	0	0	Undefined
65	0	0	Undefined
66	0	0	Undefined
67	0	1.08703	0
68	0.416104	0	Undefined
69	0	0	Undefined
70	0	0	Undefined
71	0	0	Undefined
72	0	0	Undefined
73	0	0	Undefined
74	0	0	Undefined
75	0	0	Undefined
76	0	1.11732	0
77	0	0	Undefined
78	0	0	Undefined
79	0	0	Undefined
80	0	0	Undefined
81	0	0	Undefined
82	0	0	Undefined
83	0	0	Undefined
84	0	0	Undefined
85	0	0	Undefined
86	0	0	Undefined
87	0.497599	0	Undefined
88	0	1.11096	0
89	0	0	Undefined
90	0	0.551449	0
91	0	0	Undefined
92	0	0	Undefined
93	0	0	Undefined
94	0	0	Undefined
95	0	0	Undefined
96	0	0	Undefined
97	0	0	Undefined
98	0	0	Undefined
99	0	0	Undefined
100	0	0	Undefined
101	0	0.994994	0
102	0	1.04317	0
103	0	0	Undefined
104	0	0	Undefined
105	0	0	Undefined
106	0	0	Undefined
107	0	0	Undefined
108	0	0	Undefined
109	0	0	Undefined
110	0	0.994994	0
111	0	0	Undefined
112	0	0	Undefined
113	0	0	Undefined
114	0	0	Undefined
115	0	0	Undefined
116	0	0	Undefined
117	0	0	Undefined
118	0	0	Undefined
119	0	0	Undefined
120	0	0	Undefined
121	0	0	Undefined
122	0	0	Undefined
123	0	0	Undefined
124	0	0	Undefined
125	0	0.994994	0
126	0	0	Undefined
127	0	0	Undefined
128	0	0	Undefined
129	0	0	Undefined
130	0	0	Undefined
131	0	0	Undefined
132	0	0	Undefined
133	0	0	Undefined
134	0	0	Undefined
135	0	1.11732	0
136	0	0	Undefined
137	0	0	Undefined
138	0	0	Undefined
139	0	0	Undefined
140	0	0	Undefined
141	0	0	Undefined
142	0	0	Undefined
143	0	0	Undefined
144	0	0	Undefined
145	0	0	Undefined
146	0	0	Undefined
147	0	0	Undefined
148	0	0	Undefined
149	0	0	Undefined
150	0	0.994994	0
151	0	0	Undefined
152	0	0	Undefined
153	0	0	Undefined
154	0	0	Undefined
155	0	0	Undefined
156	0.497497	0	Undefined
157	0	0	Undefined
158	0	0	Undefined
159	0	0	Undefined
160	0	0	Undefined
161	0	0	Undefined
162	0	0	Undefined
163	0	0	Undefined
164	0	0.994994	0
165	0	0	Undefined
166	0	0	Undefined
167	0	0	Undefined
168	0	0	Undefined
169	0	0	Undefined
170	0	0.994994	0
171	0	0	Undefined
172	0	0	Undefined
173	0	0	Undefined
174	0	0	Undefined
175	0	0	Undefined
176	0	0	Undefined
177	0	0	Undefined
178	0	0	Undefined
179	0	0	Undefined
180	0	1.98999	0
181	0	0	Undefined
182	0	0	Undefined
183	0	0	Undefined
184	0	0	Undefined
185	0	0	Undefined
186	0	0	Undefined
187	0	0	Undefined
188	0	0	Undefined
189	0.471923	0	Undefined
190	0	0	Undefined
191	0	0.994994	0
192	0	0	Undefined
193	0	0	Undefined
194	0	0	Undefined
195	0	0	Undefined
196	0	0	Undefined
197	0	0	Undefined
198	0	0	Undefined
199	0	0	Undefined
200	0	0	Undefined
201	0.471677	0	Undefined
202	0	0	Undefined
203	0	0	Undefined
204	0.471677	0	Undefined
205	0	0	Undefined
206	0	0	Undefined
207	0	0	Undefined
208	0	0	Undefined
209	0	0	Undefined
210	0	0	Undefined
211	0	0	Undefined
212	0	0	Undefined
213	0	0	Undefined
214	0	0	Undefined
215	0	0	Undefined
216	0	0	Undefined
217	0	0	Undefined
218	0	0	Undefined
219	0	0	Undefined
220	0	0.994994	0
221	0	0	Undefined
222	0	0	Undefined
223	0	0	Undefined
224	0	0	Undefined
225	0	0	Undefined
226	0	0	Undefined
227	0	0	Undefined
228	0	0	Undefined
229	0	0	Undefined
230	0	0	Undefined
231	0	0	Undefined
232	0	0	Undefined
233	0	0	Undefined
234	0	0	Undefined
235	0	0	Undefined
236	0	0	Undefined
237	0	0	Undefined
238	0	0	Undefined
239	0	0	Undefined
240	0	0	Undefined
241	0	1.1075	0
242	0	0	Undefined
243	0	0	Undefined
244	0	0	Undefined
245	0	0	Undefined
246	0	0	Undefined
247	0	0	Undefined
248	0	0	Undefined
249	0	0	Undefined
250	0	0	Undefined
251	0	1.1075	0
252	0	0	Undefined
253	0	0	Undefined
254	0	1.11732	0
255	0	0	Undefined
256	0	0	Undefined
257	0	1.11732	0
258	0	1.04317	0
259	0	0	Undefined
260	0	0	Undefined
261	0	0	Undefined
262	0	0	Undefined
263	0	0	Undefined
264	0	0	Undefined
265	0	0	Undefined
266	0	0	Undefined
267	0	0	Undefined
268	0	0	Undefined
269	0	0	Undefined
270	0	0	Undefined
271	0	0	Undefined
272	0	0.994994	0
273	0	0	Undefined
274	0	0	Undefined
275	0	0	Undefined
276	0	0	Undefined
277	0	0	Undefined
278	0	0	Undefined
279	0	0	Undefined
280	0	1.04317	0
281	0	0	Undefined
282	0	0	Undefined
283	0	0	Undefined
284	0	0	Undefined
285	0	0	Undefined
286	0	0	Undefined
287	0	0	Undefined
288	0	0	Undefined
289	0	0	Undefined
290	0	0	Undefined
291	0	0	Undefined
292	0	0	Undefined
293	0	0	Undefined
294	0	0	Undefined
295	0	0	Undefined
296	0	0	Undefined
297	0	0	Undefined
298	0	0	Undefined
299	0	0	Undefined
300	0	0	Undefined
301	0	0	Undefined
302	0	0	Undefined
303	0	0	Undefined
304	0	0	Undefined
305	0	0	Undefined
306	0	0	Undefined
307	0	0	Undefined
308	0	0	Undefined
309	0	2.21001	0
310	0	0	Undefined
311	0	0.550982	0
312	0	0	Undefined
313	0	0	Undefined
314	0	0	Undefined
315	0	1.98999	0
316	0	0	Undefined
317	0	0.994994	0
318	0	0	Undefined
319	0	0	Undefined
320	0	0	Undefined
321	0	0	Undefined
322	0	0	Undefined
323	0	0	Undefined
324	0	0	Undefined
325	0.495271	0	Undefined
326	0	0	Undefined
327	0	0	Undefined
328	0	1.11732	0
329	0	0	Undefined
330	0	0	Undefined
331	0	0	Undefined
332	0	0	Undefined
333	0	0	Undefined
334	0	0	Undefined
335	0	0	Undefined
336	0	0	Undefined
337	0	0	Undefined
338	0	0	Undefined
339	0	0	Undefined
340	0	0	Undefined

## Sheet: VP40
	SLAC
Codon	dN	dS	dN/dS
1	0	0	Undefined
2	0	0	Undefined
3	0	0	Undefined
4	0	0	Undefined
5	0	0	Undefined
6	0	0	Undefined
7	0	0	Undefined
8	0	0	Undefined
9	0	0	Undefined
10	0	0	Undefined
11	0	0	Undefined
12	0	0	Undefined
13	0	0	Undefined
14	0	0	Undefined
15	0	0	Undefined
16	0	0	Undefined
17	0	0	Undefined
18	0	0	Undefined
19	0	0	Undefined
20	0.745002	0	Undefined
21	0	0	Undefined
22	0	0	Undefined
23	0	0	Undefined
24	0	0	Undefined
25	0	0	Undefined
26	0	0	Undefined
27	0	0	Undefined
28	0	1.56898	0
29	0	0	Undefined
30	0	0	Undefined
31	0	0	Undefined
32	0.68885	0	Undefined
33	0	0	Undefined
34	0	0	Undefined
35	0	0	Undefined
36	0	0	Undefined
37	0	0	Undefined
38	0	0	Undefined
39	0	0	Undefined
40	0	0	Undefined
41	0	0	Undefined
42	0	0	Undefined
43	0	0	Undefined
44	0	1.49	0
45	0	0	Undefined
46	0	0	Undefined
47	0	0	Undefined
48	0	1.49	0
49	0	0	Undefined
50	0	0	Undefined
51	0	0	Undefined
52	0	1.55657	0
53	0	0	Undefined
54	0	0	Undefined
55	0	1.49	0
56	0	0	Undefined
57	0	0	Undefined
58	0	0	Undefined
59	0	0	Undefined
60	0	0	Undefined
61	0	0	Undefined
62	0	2.98001	0
63	0	0	Undefined
64	0	0	Undefined
65	0.734786	0	Undefined
66	0	0	Undefined
67	0	0	Undefined
68	0	0	#DIV/0!
69	0	1.49	0
70	0	0	Undefined
71	0	0	Undefined
72	0	0	Undefined
73	0	0	Undefined
74	0	0	Undefined
75	0	1.49	0
76	0	0	Undefined
77	0	1.49	0
78	0	0	Undefined
79	0	0	Undefined
80	0	0	Undefined
81	0	0	Undefined
82	0	0	Undefined
83	0	0	Undefined
84	0	0	Undefined
85	0	0	Undefined
86	0	0	Undefined
87	0	0	Undefined
88	0	0	Undefined
89	0	0	Undefined
90	0	0	Undefined
91	0	0	Undefined
92	0	0	Undefined
93	0	0	Undefined
94	0.720791	0	Undefined
95	0	0	Undefined
96	0	0	Undefined
97	0	0	Undefined
98	0	0	Undefined
99	0	0	Undefined
100	0	0	Undefined
101	0	0	Undefined
102	0	0	Undefined
103	0	0	Undefined
104	0	0	Undefined
105	0	0	Undefined
106	0	0	Undefined
107	0	0	Undefined
108	0	0	Undefined
109	0	0	Undefined
110	0	0	Undefined
111	0	0	Undefined
112	0	0	Undefined
113	0	0	Undefined
114	0	0	Undefined
115	0	0	Undefined
116	0	0	Undefined
117	0	0	Undefined
118	0	0	Undefined
119	0	0	Undefined
120	0	1.78023	0
121	0	0	Undefined
122	0	0	Undefined
123	0	0	Undefined
124	0	0	Undefined
125	0	0	Undefined
126	0	0	Undefined
127	0	0	Undefined
128	0	0	Undefined
129	0	1.49	0
130	0	0	Undefined
131	0	1.49	0
132	0	0	Undefined
133	0	0	Undefined
134	0	0	Undefined
135	0	0	Undefined
136	0	0	Undefined
137	0	0	Undefined
138	0	0	Undefined
139	0	0	Undefined
140	0	0	Undefined
141	0	0	Undefined
142	0	0	Undefined
143	0	0	Undefined
144	0	0	Undefined
145	0	1.78023	0
146	0	0	Undefined
147	0	0	Undefined
148	0	1.55721	0
149	0	0	Undefined
150	0	0	Undefined
151	0	0	Undefined
152	0	0	Undefined
153	0	0	Undefined
154	0	0	Undefined
155	0	0	Undefined
156	0	2.98001	0
157	0	0	Undefined
158	0	0	Undefined
159	0	0	Undefined
160	0	0	Undefined
161	0	0	Undefined
162	0	0	Undefined
163	0	0	Undefined
164	0	1.49	0
165	0	0	Undefined
166	0	0	Undefined
167	0	0	Undefined
168	0	0	Undefined
169	0	0	Undefined
170	0	0	Undefined
171	0	0	Undefined
172	0	0	Undefined
173	0	0	Undefined
174	0	0	Undefined
175	0	0	Undefined
176	0	0	Undefined
177	0	0	Undefined
178	0	0	Undefined
179	0	0	Undefined
180	0	0	Undefined
181	0	0	Undefined
182	0	0	Undefined
183	0	1.49	0
184	0	0	Undefined
185	0	0	Undefined
186	0	0	Undefined
187	0	0	Undefined
188	0	0	Undefined
189	0	0	Undefined
190	0	0	Undefined
191	0	0	Undefined
192	0	0	Undefined
193	0	0	Undefined
194	0	0	Undefined
195	0	0	Undefined
196	0	0	Undefined
197	0	1.49	0
198	0	0	Undefined
199	0	0	Undefined
200	0	1.78023	0
201	0	0	Undefined
202	0	0	Undefined
203	0	0.870048	0
204	0	1.49	0
205	0	0	Undefined
206	0	0	Undefined
207	0	0	Undefined
208	0	1.49	0
209	0	0	Undefined
210	0	0	Undefined
211	0	0	Undefined
212	0	0	Undefined
213	0	1.33605	0
214	0	0	Undefined
215	0	0	Undefined
216	0	0	Undefined
217	0	0	Undefined
218	0	0	Undefined
219	0	1.49	0
220	0	0	Undefined
221	0	1.82933	0
222	0	0	Undefined
223	0	0	Undefined
224	0	0	Undefined
225	0	0	Undefined
226	0	0	Undefined
227	0	1.78023	0
228	0.68885	0	Undefined
229	0	0	Undefined
230	0	0	Undefined
231	0	0	Undefined
232	0	0	Undefined
233	0	0	Undefined
234	0	1.49	0
235	0	0	Undefined
236	0	0	Undefined
237	0	0	Undefined
238	0	0	Undefined
239	0	0	Undefined
240	0	0	Undefined
241	0	0	Undefined
242	0	0	Undefined
243	0	0	Undefined
244	0	0	Undefined
245	0	0	Undefined
246	0	0	Undefined
247	0.69424	0	Undefined
248	0	0	Undefined
249	0	0	Undefined
250	0	0	Undefined
251	0	0	Undefined
252	0	0	Undefined
253	0	0	Undefined
254	0	0	Undefined
255	0	0	Undefined
256	0	0	Undefined
257	0	0	Undefined
258	0	1.60142	0
259	0	0	Undefined
260	0	1.49	0
261	0	0	Undefined
262	0	0	Undefined
263	0	0	Undefined
264	0	0	Undefined
265	0	0	Undefined
266	0	0	Undefined
267	0	0	Undefined
268	0	0	Undefined
269	0	0	Undefined
270	0	0	Undefined
271	0	0	Undefined
272	0	0	Undefined
273	0	0	Undefined
274	0	0	Undefined
275	0	0	Undefined
276	0	0	Undefined
277	0	0	Undefined
278	0	1.49	0
279	0	0	Undefined
280	0	0	Undefined
281	0	0	Undefined
282	0	0	Undefined
283	0	0	Undefined
284	0	0	Undefined
285	0	0	Undefined
286	0	0	Undefined
287	0	0	Undefined
288	0	0	Undefined
289	0	0	Undefined
290	0	0	Undefined
291	0	0	Undefined
292	0	0	Undefined
293	0	0	Undefined
294	0	1.49	0
295	0	0	Undefined
296	0	0	Undefined
297	0	0	Undefined
298	0	0	Undefined
299	0	0	Undefined
300	0	0	Undefined
301	0	0	Undefined
302	0	0	Undefined
303	0	0	Undefined
304	0	0	Undefined
305	0	0	Undefined
306	0	0	Undefined
307	0	0	Undefined
308	0	0	Undefined
309	0	0	Undefined
310	0	0	Undefined
311	0	0	Undefined
312	0	0	Undefined
313	0	0	Undefined
314	0	0	Undefined
315	0	0	Undefined
316	0	0	Undefined
317	0	0	Undefined
318	0	1.49	0
319	0	0	Undefined
320	0	0	Undefined
321	0	0	Undefined
322	0	0	Undefined
323	0	0	Undefined
324	1.45129	1.57397	0.922057
325	0	0	Undefined
326	0	0	Undefined
