# Supplementary material for: Ebolavirus is evolving but not changing: No evidence for functional change in EBOV from 1976 to the 2014 outbreak
Source: Virology. 2015 Aug;482:202–7. doi: 10.1016/j.virol.2015.03.029 (PMC4503884; doi:10.1016/j.virol.2015.03.029)
Supplement: Supplementary file 2 — Supplementary data [file mmc2.xlsx]

## Sheet: GP
Starting bp	Ending bp	dN/dS
0	249	0.102705
45	294	0.07688
90	339	0.0736165
135	384	0.120348
180	429	0.0667319
225	474	0.0463404
270	519	6.88048e-16
315	564	3.37207e-16
360	609	2.16731e-15
405	654	2.68219e-16
450	699	0.0216901
495	744	0.0247587
540	789	0.0471474
585	834	0.0435048
630	879	0.0803492
675	924	0.0714125
720	969	0.411439
765	1014	1.1202
810	1059	3.22823
855	1104	4.4096
900	1149	1.82151
945	1194	0.992139
990	1239	0.732598
1035	1284	0.641265
1080	1329	0.6411
1125	1374	0.539321
1170	1419	0.494666
1215	1464	0.484528
1260	1509	0.441708
1305	1554	0.24014
1350	1599	0.17883
1395	1644	0.149768
1440	1689	0.0803316
1485	1734	0.0525165
1530	1779	0.0153333
1575	1824	0.0160088
1620	1869	0.0149475
1665	1914	4.96998e-17
1710	1959	6.59475e-16
1755	2004	1.34296e-16
1800	2027	9.05181e-16
1845	2027	2.44395e-18
1890	2027	8.42654e-17
1935	2027	4.49636e-16
1980	2027	1.50747e-15
2025	2027	0.093051

## Sheet: L
Starting bp	Ending bp	dN/dS
0	249	0.0588582
45	294	0.0560391
90	339	0.0448372
135	384	0.0329073
180	429	0.0877824
225	474	0.0615832
270	519	0.0516799
315	564	0.0621837
360	609	0.131462
405	654	0.173952
450	699	0.149222
495	744	0.166532
540	789	0.167508
585	834	0.261989
630	879	0.182866
675	924	0.118498
720	969	0.078861
765	1014	0.1006
810	1059	0.104027
855	1104	0.0895073
900	1149	0.102547
945	1194	0.115954
990	1239	0.11531
1035	1284	0.0215144
1080	1329	0.0159972
1125	1374	0.0166166
1170	1419	0.0157798
1215	1464	0.0136439
1260	1509	0.0154035
1305	1554	9.74704e-16
1350	1599	2.02261e-16
1395	1644	1.50809e-17
1440	1689	7.69549e-17
1485	1734	2.22561e-15
1530	1779	2.99665e-16
1575	1824	6.05695e-16
1620	1869	0.0228951
1665	1914	0.0237863
1710	1959	0.0200683
1755	2004	0.0194467
1800	2049	0.0232493
1845	2094	0.0396188
1890	2139	0.0489107
1935	2184	0.0567649
1980	2229	0.0527082
2025	2274	0.0542191
2070	2319	0.0545993
2115	2364	0.0278131
2160	2409	0.0265641
2205	2454	0.0327925
2250	2499	0.0408375
2295	2544	2.3987e-16
2340	2589	4.40209e-16
2385	2634	0.0256639
2430	2679	0.0183513
2475	2724	0.018237
2520	2769	0.0173455
2565	2814	0.0205332
2610	2859	0.0484619
2655	2904	0.0300536
2700	2949	0.0323363
2745	2994	0.026215
2790	3039	0.0234211
2835	3084	2.6588e-17
2880	3129	6.74888e-19
2925	3174	1.74999e-17
2970	3219	0.0364079
3015	3264	0.0327646
3060	3309	0.062374
3105	3354	0.0781631
3150	3399	0.0837094
3195	3444	0.0716086
3240	3489	0.0461071
3285	3534	0.0508941
3330	3579	0.0424614
3375	3624	0.050423
3420	3669	0.0520613
3465	3714	0.0265508
3510	3759	0.0308402
3555	3804	7.224e-16
3600	3849	2.68713e-17
3645	3894	1.25199e-16
3690	3939	4.86643e-16
3735	3984	1.58303e-16
3780	4029	0.021018
3825	4074	0.0246833
3870	4119	0.0615484
3915	4164	0.0962492
3960	4209	0.0850071
4005	4254	0.124987
4050	4299	0.0998527
4095	4344	0.0700257
4140	4389	0.0736276
4185	4434	0.0747777
4230	4479	0.0628818
4275	4524	0.0631386
4320	4569	0.0708964
4365	4614	0.0623738
4410	4659	0.061678
4455	4704	0.0822171
4500	4749	0.0532064
4545	4794	0.0642064
4590	4839	0.177151
4635	4884	0.203191
4680	4929	0.164698
4725	4974	0.186719
4770	5019	0.358478
4815	5064	0.436362
4860	5109	0.289905
4905	5154	0.244548
4950	5199	0.440863
4995	5244	0.267007
5040	5289	0.243222
5085	5334	0.182542
5130	5379	0.120452
5175	5424	0.0858123
5220	5469	0.0566028
5265	5514	0.0380042
5310	5559	0.0494095
5355	5604	0.0347737
5400	5649	0.12827
5445	5694	0.153011
5490	5739	0.100584
5535	5784	0.141755
5580	5829	0.104159
5625	5874	0.10621
5670	5919	0.0741391
5715	5964	0.0745107
5760	6009	0.0417269
5805	6054	0.0561983
5850	6099	0.0286535
5895	6144	7.73339e-17
5940	6189	0.0574335
5985	6234	0.0563196
6030	6279	0.0881391
6075	6324	0.0905375
6120	6369	0.0909351
6165	6414	0.0780909
6210	6459	0.0358555
6255	6504	7.6453e-17
6300	6549	2.00435e-16
6345	6594	7.47457e-18
6390	6635	1.38567e-15
6435	6635	3.2235e-16
6480	6635	7.9793e-16
6525	6635	3.31217e-17
6570	6635	2.78011e-16
6615	6635	1.01674e-16

## Sheet: NP
Starting bp	Ending bp	dN/dS
0	249	0.219158
45	294	0.181958
90	339	0.190494
135	384	0.134923
180	429	0.159422
225	474	0.115912
270	519	0.0560416
315	564	0.0617391
360	609	0.0380896
405	654	7.1681e-16
450	699	1.23496e-15
495	744	4.20023e-16
540	789	8.71417e-17
585	834	1.72996e-16
630	879	1.49112e-15
675	924	5.46697e-16
720	969	1.2438e-15
765	1014	8.6578e-18
810	1059	4.44748e-16
855	1104	2.95372e-16
900	1149	5.74032e-16
945	1194	0.0157011
990	1239	0.0150591
1035	1284	0.0323496
1080	1329	0.0436716
1125	1374	0.0392029
1170	1419	0.0628253
1215	1464	0.0785881
1260	1509	0.0781321
1305	1554	0.117015
1350	1599	0.232192
1395	1644	0.179667
1440	1689	0.215455
1485	1734	0.174784
1530	1779	0.124753
1575	1824	0.118514
1620	1869	0.078084
1665	1914	0.100722
1710	1959	0.124398
1755	2004	0.148017
1800	2049	0.126129
1845	2094	0.108204
1890	2139	0.118003
1935	2184	0.0371371
1980	2216	0.0712533
2025	2216	0.0831353
2070	2216	0.160307
2115	2216	0.178489
2160	2216	0.185867
2205	2216	0.185866

## Sheet: VP24
Starting bp	Ending bp	dN/dS
0	249	0.055514
45	294	0.0400623
90	339	0.0525646
135	384	0.0807045
180	429	0.0242021
225	474	0.0666289
270	519	0.220665
315	564	0.159135
360	609	0.186847
405	654	0.243926
450	699	0.252626
495	744	0.0340987
540	752	0.0531933
585	752	0.0634389
630	752	0.0658675
675	752	1.69197e-17
720	752	8.55521e-17

## Sheet: VP30
Starting bp	Ending bp	dN/dS
0	249	0.333016
45	294	0.175048
90	339	0.224664
135	384	0.098243
180	429	0.0716219
225	474	0.0549676
270	519	0.069005
315	564	0.0767028
360	609	0.0543302
405	654	0.0270028
450	699	0.0253673
495	744	0.0368462
540	789	0.0620281
585	834	0.105135
630	866	0.309301
675	866	0.64429
720	866	22.1001
765	866	26.3968
810	866	26.191
855	866	8.24438

## Sheet: VP35
Starting bp	Ending bp	dN/dS
0	249	0.136856
45	294	0.109402
90	339	0.068171
135	384	0.0460348
180	429	0.04774
225	474	0.0710653
270	519	0.0429798
315	564	0.0416713
360	609	0.121855
405	654	0.219944
450	699	0.208948
495	744	0.144578
540	789	0.116739
585	834	0.0798185
630	879	1.36603e-15
675	924	1.09412e-15
720	969	1.48299e-16
765	1014	0.029763
810	1019	0.0371157
855	1019	0.0479613
900	1019	0.0465812
945	1019	0.156813
990	1019	0.156813

## Sheet: VP40
Starting bp	Ending bp	dN/dS
0	249	0.112258
45	294	0.151405
90	339	0.122104
135	384	0.0826579
180	429	0.0992536
225	474	0.043484
270	519	0.0441907
315	564	0
360	609	1.86e-16
405	654	0
450	699	0.0267659
495	744	0.060447
540	789	0.0505123
585	834	0.0508685
630	879	0.0816576
675	924	0.110252
720	969	0.0652853
765	977	0.107986
810	977	0.166767
855	977	0.216004
900	977	0.300273
945	977	0.348458
